# Supplementary material for: The O-glycosyltransferase C1GALT1 promotes EWSR1::FLI1 expression and is a therapeutic target for Ewing sarcoma
Source: Nat Commun. 2025 Feb 2;16:1267. doi: 10.1038/s41467-025-56632-0 (PMC11788431; doi:10.1038/s41467-025-56632-0)
Supplement: Supplementary file 3 — Supplementary Data 1 [file 41467_2025_56632_MOESM3_ESM.xlsx]

## Sheet: allgRNAs-stats-sortedBvsUnsorte
Symbol	n.gRNAs	ID	gRNA	count.sortedB.vs.count.unsorted.p.value	count.unsorted.count	count.sortedB.count	gene	count.sortedB.total	count.unsorted.total	count.sortedB.vs.count.unsorted.odds.ratio	count.sortedB.vs.count.unsorted.BH.adjusted.p.value
A1BG	3	NM_130786.3	CATCTTCTTTCACCTGAACG	0.349948	279	45	A1BG:NM_130786.3:CATCTTCTTTCACCTGAACG	1455322	10483144	1.16182	0.390216
A1BG	3	NM_130786.3	TGGAAGTCCACTCCACTCAG	0.00501293	96	26	A1BG:NM_130786.3:TGGAAGTCCACTCCACTCAG	1455322	10483144	1.951	0.00720722
A1BG	3	NM_130786.3	CTCCGGGGAGAACTCCGGCG	0.612209	9	0	A1BG:NM_130786.3:CTCCGGGGAGAACTCCGGCG	1455322	10483144	0	0.651294
A1CF	4	NM_138932.2	GAATTCAACAATATCAAACC	1.55E-05	92	0	A1CF:NM_138932.2:GAATTCAACAATATCAAACC	1455322	10483144	0	3.16E-05
A1CF	4	NM_138932.2	AGTTATGTTAGGTATACCCG	0.894693	119	15	A1CF:NM_138932.2:AGTTATGTTAGGTATACCCG	1455322	10483144	0.907967	0.930076
A1CF	4	NM_138932.2	ACAGGAAGAATTCAGTTATG	3.51E-27	77	72	A1CF:NM_138932.2:ACAGGAAGAATTCAGTTATG	1455322	10483144	6.73571	6.56E-26
A1CF	4	NM_138932.2	CTTCATTTCCCAGCCACCAA	0.000498243	468	37	A1CF:NM_138932.2:CTTCATTTCCCAGCCACCAA	1455322	10483144	0.569483	0.000831068
A2M	4	NM_000014.4	ACTGCATCTGTGCAAACGGG	5.21E-16	276	0	A2M:NM_000014.4:ACTGCATCTGTGCAAACGGG	1455322	10483144	0	3.54E-15
A2M	4	NM_000014.4	ATGTCTCATGAACTACCCTG	1.10E-49	873	0	A2M:NM_000014.4:ATGTCTCATGAACTACCCTG	1455322	10483144	0	8.94E-48
A2M	4	NM_000014.4	TTACTCATATAGGATCCCAA	3.42E-16	279	0	A2M:NM_000014.4:TTACTCATATAGGATCCCAA	1455322	10483144	0	2.37E-15
A2M	4	NM_000014.4	TGAAATGAAACTTCACACTG	2.13E-12	213	0	A2M:NM_000014.4:TGAAATGAAACTTCACACTG	1455322	10483144	0	9.74E-12
A2ML1	4	NM_144670.4	ACCCTGGTTACTGATAACAA	8.07E-25	430	0	A2ML1:NM_144670.4:ACCCTGGTTACTGATAACAA	1455322	10483144	0	1.24E-23
A2ML1	4	NM_144670.4	AAATACTTACTGGTATCGAG	0.0614201	202	39	A2ML1:NM_144670.4:AAATACTTACTGGTATCGAG	1455322	10483144	1.39075	0.076262
A2ML1	4	NM_144670.4	TGGTCACTACCCCTATCAAG	1.25E-06	111	0	A2ML1:NM_144670.4:TGGTCACTACCCCTATCAAG	1455322	10483144	0	2.96E-06
A2ML1	4	NM_144670.4	GGTGGATTATTACATCGACC	0.0276423	32	0	A2ML1:NM_144670.4:GGTGGATTATTACATCGACC	1455322	10483144	0	0.0356429
A3GALT2	4	NM_001080438.1	ACACGTAGTACATCACGCTC	0.00247392	326	25	A3GALT2:NM_001080438.1:ACACGTAGTACATCACGCTC	1455322	10483144	0.552394	0.0037118
A3GALT2	4	NM_001080438.1	AGAACATGAAGTGCGCCTCG	1.08E-20	212	101	A3GALT2:NM_001080438.1:AGAACATGAAGTGCGCCTCG	1455322	10483144	3.43169	1.16E-19
A3GALT2	4	NM_001080438.1	GCGCTGGCAAGACGTGTCGA	6.60E-18	217	96	A3GALT2:NM_001080438.1:GCGCTGGCAAGACGTGTCGA	1455322	10483144	3.18691	5.45E-17
A3GALT2	4	NM_001080438.1	AAATAATGGGAGCCCCCCAG	0.072936	137	28	A3GALT2:NM_001080438.1:AAATAATGGGAGCCCCCCAG	1455322	10483144	1.47221	0.0889617
A4GALT	4	NM_017436.4	AACGTGCCAGTAGATCATGA	0.000398977	64	0	A4GALT:NM_017436.4:AACGTGCCAGTAGATCATGA	1455322	10483144	0	0.000674867
A4GALT	4	NM_017436.4	GCCGCGTACCAGTCGGCCAG	0.476801	39	3	A4GALT:NM_017436.4:GCCGCGTACCAGTCGGCCAG	1455322	10483144	0.554101	0.517016
A4GALT	4	NM_017436.4	AGGCCAGGAACGCGCCGTTG	0.00500066	44	0	A4GALT:NM_017436.4:AGGCCAGGAACGCGCCGTTG	1455322	10483144	0	0.00720014
A4GALT	4	NM_017436.4	CCACATGAGTGCGATCCTGG	0.00104206	176	9	A4GALT:NM_017436.4:CCACATGAGTGCGATCCTGG	1455322	10483144	0.368347	0.00164499
A4GNT	4	NM_016161.2	TGCATTCCCACAAAAAGGGG	5.52E-21	42	48	A4GNT:NM_016161.2:TGCATTCCCACAAAAAGGGG	1455322	10483144	8.2325	6.09E-20
A4GNT	4	NM_016161.2	CAGCCAAAAAGTTCTCCTCA	0.000430079	66	0	A4GNT:NM_016161.2:CAGCCAAAAAGTTCTCCTCA	1455322	10483144	0	0.000719194
A4GNT	4	NM_016161.2	CAGCTCGGATGCATCCCGCC	0.00142728	55	0	A4GNT:NM_016161.2:CAGCTCGGATGCATCCCGCC	1455322	10483144	0	0.00221389
A4GNT	4	NM_016161.2	ACGGAACAGGAGACCAAATG	1	6	0	A4GNT:NM_016161.2:ACGGAACAGGAGACCAAATG	1455322	10483144	0	1
AAAS	4	NM_015665.5	GGCCCATCGACAGAGTGCCA	2.13E-05	86	0	AAAS:NM_015665.5:GGCCCATCGACAGAGTGCCA	1455322	10483144	0	4.29E-05
AAAS	4	NM_015665.5	GCCAAGACAGAGGCACTAAG	0.48261	102	17	AAAS:NM_015665.5:GCCAAGACAGAGGCACTAAG	1455322	10483144	1.20055	0.522857
AAAS	4	NM_015665.5	TGACAGCGCCCTGATAGAGT	0.00328324	47	0	AAAS:NM_015665.5:TGACAGCGCCCTGATAGAGT	1455322	10483144	0	0.00484385
AAAS	4	NM_015665.5	CCCAGGGTGAGACAGCACTT	0.00140697	54	0	AAAS:NM_015665.5:CCCAGGGTGAGACAGCACTT	1455322	10483144	0	0.00219543
AACS	4	NM_023928.3	AGAGCTACGAGTATGTCTAC	0.896907	121	17	AACS:NM_023928.3:AGAGCTACGAGTATGTCTAC	1455322	10483144	1.01204	0.9323
AACS	4	NM_023928.3	CATCCTCCTGTGCTACACCA	7.59E-08	357	15	AACS:NM_023928.3:CATCCTCCTGTGCTACACCA	1455322	10483144	0.302653	2.09E-07
AACS	4	NM_023928.3	CACATTCACACCGAAGTCCG	3.47E-05	110	36	AACS:NM_023928.3:CACATTCACACCGAAGTCCG	1455322	10483144	2.35735	6.76E-05
AACS	4	NM_023928.3	CTTCTCACGTGTGTATGATG	0.000172149	70	0	AACS:NM_023928.3:CTTCTCACGTGTGTATGATG	1455322	10483144	0	0.00030594
AADAC	4	NM_001086.2	GGTATTTCTGGAGATAGTGC	7.16E-12	203	0	AADAC:NM_001086.2:GGTATTTCTGGAGATAGTGC	1455322	10483144	0	3.09E-11
AADAC	4	NM_001086.2	AAGTCTGAAGCACTAAGAAG	7.48E-15	379	125	AADAC:NM_001086.2:AAGTCTGAAGCACTAAGAAG	1455322	10483144	2.37591	4.48E-14
AADAC	4	NM_001086.2	ATTTCTATCCAAATCACTCA	4.77E-22	141	84	AADAC:NM_001086.2:ATTTCTATCCAAATCACTCA	1455322	10483144	4.29188	5.78E-21
AADAC	4	NM_001086.2	ATGTATATAATGCCTTAAGG	0.323336	297	48	AADAC:NM_001086.2:ATGTATATAATGCCTTAAGG	1455322	10483144	1.16417	0.361415
AADACL2	4	NM_207365.3	GTGATGTATTCATCTGAAAG	0.382624	12	0	AADACL2:NM_207365.3:GTGATGTATTCATCTGAAAG	1455322	10483144	0	0.421905
AADACL2	4	NM_207365.3	AAAGAAAGTCAGAAACCCGA	3.32E-07	119	0	AADACL2:NM_207365.3:AAAGAAAGTCAGAAACCCGA	1455322	10483144	0	8.43E-07
AADACL2	4	NM_207365.3	TGGGGGCAATTTAGCAACAG	1	1	0	AADACL2:NM_207365.3:TGGGGGCAATTTAGCAACAG	1455322	10483144	0	1
AADACL2	4	NM_207365.3	GAAAAAATTTGACTGCAGCA	0.000664134	63	0	AADACL2:NM_207365.3:GAAAAAATTTGACTGCAGCA	1455322	10483144	0	0.00107579
AADACL3	4	NM_001103170.2	GGCATCGTGTACTACCACGG	5.05E-08	60	31	AADACL3:NM_001103170.2:GGCATCGTGTACTACCACGG	1455322	10483144	3.72182	1.42E-07
AADACL3	4	NM_001103170.2	ACTTATGCTTAGGTAACTTG	5.02E-16	275	0	AADACL3:NM_001103170.2:ACTTATGCTTAGGTAACTTG	1455322	10483144	0	3.42E-15
AADACL3	4	NM_001103170.2	TCGGGGTCATACTTTAGCGG	0.373355	68	6	AADACL3:NM_001103170.2:TCGGGGTCATACTTTAGCGG	1455322	10483144	0.635586	0.415226
AADACL3	4	NM_001103170.2	CTGCGGTGACAGTTTCGGAG	0.000923908	57	0	AADACL3:NM_001103170.2:CTGCGGTGACAGTTTCGGAG	1455322	10483144	0	0.00147803
AADACL4	4	NM_001013630.1	CAAGGTAGCAGGGATATCCG	6.21E-06	97	0	AADACL4:NM_001013630.1:CAAGGTAGCAGGGATATCCG	1455322	10483144	0	1.34E-05
AADACL4	4	NM_001013630.1	GTAAACTCACCAAAGTGACC	1.69E-10	73	40	AADACL4:NM_001013630.1:GTAAACTCACCAAAGTGACC	1455322	10483144	3.94666	6.33E-10
AADACL4	4	NM_001013630.1	TATCGTCCCAAAACGCAGGT	3.69E-16	29	35	AADACL4:NM_001013630.1:TATCGTCCCAAAACGCAGGT	1455322	10483144	8.69363	2.54E-15
AADACL4	4	NM_001013630.1	TAGAAGATGATGCCTCGCCG	7.53E-20	164	86	AADACL4:NM_001013630.1:TAGAAGATGATGCCTCGCCG	1455322	10483144	3.77757	7.53E-19
AADAT	4	NM_016228.3	GTAGCTGACATATTGAGCAG	0.00219152	52	0	AADAT:NM_016228.3:GTAGCTGACATATTGAGCAG	1455322	10483144	0	0.00331492
AADAT	4	NM_016228.3	ATTGATACTTACCCAGCACT	2.38E-18	317	0	AADAT:NM_016228.3:ATTGATACTTACCCAGCACT	1455322	10483144	0	2.05E-17
AADAT	4	NM_016228.3	AGATCCATTTGTCCTTGACT	0.000113962	74	0	AADAT:NM_016228.3:AGATCCATTTGTCCTTGACT	1455322	10483144	0	0.000207624
AADAT	4	NM_016228.3	TAATAATGTTGCAGCCCAGT	1.33E-34	38	66	AADAT:NM_016228.3:TAATAATGTTGCAGCCCAGT	1455322	10483144	12.5116	4.26E-33
AAED1	4	NM_153698.1	GACATGTTATGTCTTACCTG	8.22E-26	37	53	AAED1:NM_153698.1:GACATGTTATGTCTTACCTG	1455322	10483144	10.3157	1.38E-24
AAED1	4	NM_153698.1	CATCTGCAAGGAATACGTAG	9.13E-06	77	30	AAED1:NM_153698.1:CATCTGCAAGGAATACGTAG	1455322	10483144	2.80652	1.95E-05
AAED1	4	NM_153698.1	GTCATCCTACCATCATATTG	1.47E-16	285	0	AAED1:NM_153698.1:GTCATCCTACCATCATATTG	1455322	10483144	0	1.06E-15
AAED1	4	NM_153698.1	TCCCGGAACAGCGCGCCGAA	0.00763517	41	0	AAED1:NM_153698.1:TCCCGGAACAGCGCGCCGAA	1455322	10483144	0	0.0107169
AAGAB	4	NM_024666.4	CAAGAATGGTGCATCAAACA	1.37E-13	72	46	AAGAB:NM_024666.4:CAAGAATGGTGCATCAAACA	1455322	10483144	4.60246	7.17E-13
AAGAB	4	NM_024666.4	GCCATGAGGAGACACTATCA	0.000266466	68	0	AAGAB:NM_024666.4:GCCATGAGGAGACACTATCA	1455322	10483144	0	0.000458753
AAGAB	4	NM_024666.4	AGCAGACATCAATCTATGTG	6.48E-10	166	0	AAGAB:NM_024666.4:AGCAGACATCAATCTATGTG	1455322	10483144	0	2.28E-09
AAGAB	4	NM_024666.4	CACTACATTGGACCACACAT	0.0184005	36	0	AAGAB:NM_024666.4:CACTACATTGGACCACACAT	1455322	10483144	0	0.0242818
AAK1	4	NM_014911.3	GGGTGCAATTGAAGTCTCTG	0.0179467	35	0	AAK1:NM_014911.3:GGGTGCAATTGAAGTCTCTG	1455322	10483144	0	0.0238115
AAK1	4	NM_014911.3	CAAAACTCCTATTATCCACC	4.35E-17	295	0	AAK1:NM_014911.3:CAAAACTCCTATTATCCACC	1455322	10483144	0	3.30E-16
AAK1	4	NM_014911.3	CAAAAGGCCGGATATTTACC	0.103254	23	0	AAK1:NM_014911.3:CAAAAGGCCGGATATTTACC	1455322	10483144	0	0.123158
AAK1	4	NM_014911.3	TGGCAAAATCATCACTACGA	0.100364	21	0	AAK1:NM_014911.3:TGGCAAAATCATCACTACGA	1455322	10483144	0	0.120798
AAMDC	4	NM_024684.2	GATTGGCCGAGGGATGAGTG	1.96E-08	143	0	AAMDC:NM_024684.2:GATTGGCCGAGGGATGAGTG	1455322	10483144	0	5.81E-08
AAMDC	4	NM_024684.2	AGGTACTCCACAGTTGATGA	1.15E-14	119	62	AAMDC:NM_024684.2:AGGTACTCCACAGTTGATGA	1455322	10483144	3.75316	6.77E-14
AAMDC	4	NM_024684.2	AAGTATGGCCAGGGGGTAGT	2.66E-06	103	0	AAMDC:NM_024684.2:AAGTATGGCCAGGGGGTAGT	1455322	10483144	0	6.04E-06
AAMDC	4	NM_024684.2	AAATTGCTTCCTTATCATGG	0.130556	146	28	AAMDC:NM_024684.2:AAATTGCTTCCTTATCATGG	1455322	10483144	1.38146	0.153881
AAMP	4	NM_001087.4	AAGATGACAAAGCCTTCGTA	0.0158484	112	6	AAMP:NM_001087.4:AAGATGACAAAGCCTTCGTA	1455322	10483144	0.385889	0.0213113
AAMP	4	NM_001087.4	TGAGTGGCCTCTTGAAAGTG	0.00219152	52	0	AAMP:NM_001087.4:TGAGTGGCCTCTTGAAAGTG	1455322	10483144	0	0.00331492
AAMP	4	NM_001087.4	AGGTGACCTCGCTATCGTCG	2.33E-09	158	0	AAMP:NM_001087.4:AGGTGACCTCGCTATCGTCG	1455322	10483144	0	7.66E-09
AAMP	4	NM_001087.4	TGGATGTGGAAAGTCCCGAA	1.25E-06	111	0	AAMP:NM_001087.4:TGGATGTGGAAAGTCCCGAA	1455322	10483144	0	2.96E-06
AANAT	4	NM_001088.2	GGTGAGGCAGCGAAACTCAC	0.811808	144	21	AANAT:NM_001088.2:GGTGAGGCAGCGAAACTCAC	1455322	10483144	1.0505	0.848207
AANAT	4	NM_001088.2	GCCCTCCTCGAACCAGCCCA	0.774516	397	57	AANAT:NM_001088.2:GCCCTCCTCGAACCAGCCCA	1455322	10483144	1.03424	0.811125
AANAT	4	NM_001088.2	GTGGCGCCGCTGACAGCTCG	0.000782449	245	57	AANAT:NM_001088.2:GTGGCGCCGCTGACAGCTCG	1455322	10483144	1.67589	0.00126304
AANAT	4	NM_001088.2	ACCTTCACGCTCGATCTCAA	0.0193185	345	66	AANAT:NM_001088.2:ACCTTCACGCTCGATCTCAA	1455322	10483144	1.37804	0.0253399
AAR2	4	NM_001271874.1	GGGGTAGATTCTGCCCCACG	0.00576135	369	31	AAR2:NM_001271874.1:GGGGTAGATTCTGCCCCACG	1455322	10483144	0.605149	0.00818116
AAR2	4	NM_001271874.1	TAAGGAAGAAACCCATACGA	0.100332	180	16	AAR2:NM_001271874.1:TAAGGAAGAAACCCATACGA	1455322	10483144	0.640291	0.120798
AAR2	4	NM_001271874.1	CATGTTCAGGATGACCACAG	1.08E-28	166	105	AAR2:NM_001271874.1:CATGTTCAGGATGACCACAG	1455322	10483144	4.55681	2.26E-27
AAR2	4	NM_001271874.1	CTTGGTTATCTCAGCTGGCG	2.80E-24	421	0	AAR2:NM_001271874.1:CTTGGTTATCTCAGCTGGCG	1455322	10483144	0	4.09E-23
AARD	4	NM_001025357.2	GCAGAGCTGGACGGGCGTTG	0.00355312	50	0	AARD:NM_001025357.2:GCAGAGCTGGACGGGCGTTG	1455322	10483144	0	0.0051776
AARD	4	NM_001025357.2	GTCCCCGAAGAAGTCGCACG	0.460181	462	57	AARD:NM_001025357.2:GTCCCCGAAGAAGTCGCACG	1455322	10483144	0.888698	0.499686
AARD	4	NM_001025357.2	GGGAAATTCTCTCTCTGCAG	1	3	0	AARD:NM_001025357.2:GGGAAATTCTCTCTCTGCAG	1455322	10483144	0	1
AARD	4	NM_001025357.2	TGCTGGAGGACCTCAGACGA	0.000664134	63	0	AARD:NM_001025357.2:TGCTGGAGGACCTCAGACGA	1455322	10483144	0	0.00107579
AARS	4	NM_001605.2	CCAAGAAAAGCATTGACACA	6.21E-06	97	0	AARS:NM_001605.2:CCAAGAAAAGCATTGACACA	1455322	10483144	0	1.34E-05
AARS	4	NM_001605.2	GGAGGCCAGATCTATGACGA	8.65E-14	287	2	AARS:NM_001605.2:GGAGGCCAGATCTATGACGA	1455322	10483144	0.0501805	4.63E-13
AARS	4	NM_001605.2	TCAGAATGTGCGTAGCTGTG	0.00337195	49	0	AARS:NM_001605.2:TCAGAATGTGCGTAGCTGTG	1455322	10483144	0	0.00494441
AARS	4	NM_001605.2	TTGGTGCTGAGGATGCCGAT	2.84E-10	172	0	AARS:NM_001605.2:TTGGTGCTGAGGATGCCGAT	1455322	10483144	0	1.04E-09
AARS2	4	NM_020745.3	GCTGAGCCAGTTCAGAAGCA	6.53E-06	98	0	AARS2:NM_020745.3:GCTGAGCCAGTTCAGAAGCA	1455322	10483144	0	1.41E-05
AARS2	4	NM_020745.3	CCAACTTCTACGCAGAACAG	7.47E-05	77	0	AARS2:NM_020745.3:CCAACTTCTACGCAGAACAG	1455322	10483144	0	0.000140206
AARS2	4	NM_020745.3	AGCAAACTGGGGTCGCCGCG	0.000172149	70	0	AARS2:NM_020745.3:AGCAAACTGGGGTCGCCGCG	1455322	10483144	0	0.00030594
AARS2	4	NM_020745.3	TCGTAGTGGATCTCAGTACA	4.86E-11	144	60	AARS2:NM_020745.3:TCGTAGTGGATCTCAGTACA	1455322	10483144	3.00147	1.93E-10
AARSD1	4	NM_001261434.1	GTGCTGAGAGTGACTCGCCG	8.09E-09	165	59	AARSD1:NM_001261434.1:GTGCTGAGAGTGACTCGCCG	1455322	10483144	2.57591	2.50E-08
AARSD1	4	NM_001261434.1	CATTCGGGTTGTTAACATCG	0.00214701	51	0	AARSD1:NM_001261434.1:CATTCGGGTTGTTAACATCG	1455322	10483144	0	0.00326614
AARSD1	4	NM_001261434.1	CCCAGACAGAAATATCAGGT	2.99E-12	81	46	AARSD1:NM_001261434.1:CCCAGACAGAAATATCAGGT	1455322	10483144	4.09131	1.36E-11
AARSD1	4	NM_001261434.1	ACCTCCGCTCCCAATCTACC	4.25E-06	101	0	AARSD1:NM_001261434.1:ACCTCCGCTCCCAATCTACC	1455322	10483144	0	9.36E-06
AASDH	4	NM_181806.3	TGTGAATTGCCTGTACAACT	0.225699	267	45	AASDH:NM_181806.3:TGTGAATTGCCTGTACAACT	1455322	10483144	1.21405	0.258901
AASDH	4	NM_181806.3	TTGTTGGTACATCAGTACCT	1	6	0	AASDH:NM_181806.3:TTGTTGGTACATCAGTACCT	1455322	10483144	0	1
AASDH	4	NM_181806.3	AAATGAGTTGATAATGACGG	6.23E-08	131	0	AASDH:NM_181806.3:AAATGAGTTGATAATGACGG	1455322	10483144	0	1.74E-07
AASDH	4	NM_181806.3	GACAGTCAGATCAAACGTCA	0.0274509	31	0	AASDH:NM_181806.3:GACAGTCAGATCAAACGTCA	1455322	10483144	0	0.0355708
AASDHPPT	4	NM_015423.2	CCCGAGGAGAAGGAGCGCAT	0.0662817	26	0	AASDHPPT:NM_015423.2:CCCGAGGAGAAGGAGCGCAT	1455322	10483144	0	0.0813929
AASDHPPT	4	NM_015423.2	CTGCCAGCAGCCATTCGGCT	2.58E-11	194	0	AASDHPPT:NM_015423.2:CTGCCAGCAGCCATTCGGCT	1455322	10483144	0	1.05E-10
AASDHPPT	4	NM_015423.2	GCTGAACCTGAGCTGCAAGT	0.0440973	155	32	AASDHPPT:NM_015423.2:GCTGAACCTGAGCTGCAAGT	1455322	10483144	1.48714	0.0554234
AASDHPPT	4	NM_015423.2	AGGAAAACCAGTTCTTGCAA	6.71E-09	151	56	AASDHPPT:NM_015423.2:AGGAAAACCAGTTCTTGCAA	1455322	10483144	2.67149	2.09E-08
AASS	4	NM_005763.3	CATCACAAACAAAGTTAACA	3.96E-15	259	0	AASS:NM_005763.3:CATCACAAACAAAGTTAACA	1455322	10483144	0	2.44E-14
AASS	4	NM_005763.3	GGGTAGTGGCATTTGGACAG	0.161641	145	27	AASS:NM_005763.3:GGGTAGTGGCATTTGGACAG	1455322	10483144	1.34131	0.187225
AASS	4	NM_005763.3	CGTGCTCAGTCACTTTCAAT	1.84E-60	84	126	AASS:NM_005763.3:CGTGCTCAGTCACTTTCAAT	1455322	10483144	10.8033	2.67E-58
AASS	4	NM_005763.3	AAGACCTCAGAAAAGTGTAT	2.26E-09	157	0	AASS:NM_005763.3:AAGACCTCAGAAAAGTGTAT	1455322	10483144	0	7.48E-09
AATF	4	NM_012138.3	AGGCACTTAAAGCATTGTTG	4.06E-06	100	0	AATF:NM_012138.3:AGGCACTTAAAGCATTGTTG	1455322	10483144	0	9.00E-06
AATF	4	NM_012138.3	AGAAACTTTGACACTAGAGA	6.80E-07	138	1	AATF:NM_012138.3:AGAAACTTTGACACTAGAGA	1455322	10483144	0.0521853	1.67E-06
AATF	4	NM_012138.3	AAACCACCTCTAGAAAAGCA	5.28E-05	82	0	AATF:NM_012138.3:AAACCACCTCTAGAAAAGCA	1455322	10483144	0	0.000100175
AATF	4	NM_012138.3	GAATATGATGAGGACGACCT	0.000113962	74	0	AATF:NM_012138.3:GAATATGATGAGGACGACCT	1455322	10483144	0	0.000207624
AATK	4	NM_001080395.2	CTCCTCAAGTCCACAGACGT	0.0743257	391	69	AATK:NM_001080395.2:CTCCTCAAGTCCACAGACGT	1455322	10483144	1.27119	0.090627
AATK	4	NM_001080395.2	GTGTCAGCCAACAACAACAG	0.000398977	64	0	AATK:NM_001080395.2:GTGTCAGCCAACAACAACAG	1455322	10483144	0	0.000674867
AATK	4	NM_001080395.2	AGCACCGGAACCACGCCCGG	8.13E-05	79	0	AATK:NM_001080395.2:AGCACCGGAACCACGCCCGG	1455322	10483144	0	0.000150694
AATK	4	NM_001080395.2	GCATAGCAACCTGCTCGTCG	0.000113368	73	0	AATK:NM_001080395.2:GCATAGCAACCTGCTCGTCG	1455322	10483144	0	0.000207579
ABAT	4	NM_020686.5	CCTTAAAGACCATCTTCATG	2.18E-07	122	0	ABAT:NM_020686.5:CCTTAAAGACCATCTTCATG	1455322	10483144	0	5.68E-07
ABAT	4	NM_020686.5	TGCAATTACGAAGAGAGCCG	0.000430079	66	0	ABAT:NM_020686.5:TGCAATTACGAAGAGAGCCG	1455322	10483144	0	0.000719194
ABAT	4	NM_020686.5	GTGAATGGCTTTAGAGTGCG	5.82E-05	206	55	ABAT:NM_020686.5:GTGAATGGCTTTAGAGTGCG	1455322	10483144	1.92336	0.000110236
ABAT	4	NM_020686.5	GAAAGAAGTCATCGGATGCG	5.78E-09	78	38	ABAT:NM_020686.5:GAAAGAAGTCATCGGATGCG	1455322	10483144	3.50902	1.81E-08
ABCA1	3	NM_005502.3	AATGCAGAGAAAGCTATCTG	7.27E-10	44	30	ABCA1:NM_005502.3:AATGCAGAGAAAGCTATCTG	1455322	10483144	4.91156	2.53E-09
ABCA1	3	NM_005502.3	GGACACGCCCAGCTTCAAGT	4.51E-12	205	0	ABCA1:NM_005502.3:GGACACGCCCAGCTTCAAGT	1455322	10483144	0	2.00E-11
ABCA1	3	NM_005502.3	TTGGACAGCCCAAGACATCG	0.00255393	364	29	ABCA1:NM_005502.3:TTGGACAGCCCAAGACATCG	1455322	10483144	0.573883	0.00382961
ABCA10	4	NM_080282.3	ACTCTCTGAAATAACTGACA	0.0231465	188	14	ABCA10:NM_080282.3:ACTCTCTGAAATAACTGACA	1455322	10483144	0.536413	0.030243
ABCA10	4	NM_080282.3	TCCTTATTAAAACACTCATG	3.28E-05	84	0	ABCA10:NM_080282.3:TCCTTATTAAAACACTCATG	1455322	10483144	0	6.42E-05
ABCA10	4	NM_080282.3	GGGTACTGAAGAGGATAAGT	3.87E-25	18	42	ABCA10:NM_080282.3:GGGTACTGAAGAGGATAAGT	1455322	10483144	16.8063	6.10E-24
ABCA10	4	NM_080282.3	GACACTTCAGTGAATGCACG	4.31E-31	541	0	ABCA10:NM_080282.3:GACACTTCAGTGAATGCACG	1455322	10483144	0	1.08E-29
ABCA12	4	NM_173076.2	ACGGTCATATAATACACAAG	5.47E-16	491	11	ABCA12:NM_173076.2:ACGGTCATATAATACACAAG	1455322	10483144	0.161371	3.71E-15
ABCA12	4	NM_173076.2	GGCAGCTATAAATACAACCC	0.000206325	76	26	ABCA12:NM_173076.2:GGCAGCTATAAATACAACCC	1455322	10483144	2.46427	0.000361015
ABCA12	4	NM_173076.2	GAGGTGATACCCATCGCCAA	3.13E-10	175	0	ABCA12:NM_173076.2:GAGGTGATACCCATCGCCAA	1455322	10483144	0	1.13E-09
ABCA12	4	NM_173076.2	ATGGTGCTAAATGATCCTTG	0.00355312	50	0	ABCA12:NM_173076.2:ATGGTGCTAAATGATCCTTG	1455322	10483144	0	0.0051776
ABCA13	4	NM_152701.4	ACAATTTAGCTGATTCGGCG	0.802576	293	42	ABCA13:NM_152701.4:ACAATTTAGCTGATTCGGCG	1455322	10483144	1.03256	0.838798
ABCA13	4	NM_152701.4	CAATGACTTCCATAATTGGG	6.28E-16	198	86	ABCA13:NM_152701.4:CAATGACTTCCATAATTGGG	1455322	10483144	3.12887	4.23E-15
ABCA13	4	NM_152701.4	TATCAGGAAGACTTGCGAAG	8.66E-11	184	0	ABCA13:NM_152701.4:TATCAGGAAGACTTGCGAAG	1455322	10483144	0	3.33E-10
ABCA13	4	NM_152701.4	GGCTTCATTTAATAACACTG	1.49E-23	409	0	ABCA13:NM_152701.4:GGCTTCATTTAATAACACTG	1455322	10483144	0	2.05E-22
ABCA2	3	NM_001606.4	TAGGGGATGAAATTGCCACG	0.0427233	29	0	ABCA2:NM_001606.4:TAGGGGATGAAATTGCCACG	1455322	10483144	0	0.053761
ABCA2	3	NM_001606.4	GATGTCGTGCCCGTAGATGG	1	6	0	ABCA2:NM_001606.4:GATGTCGTGCCCGTAGATGG	1455322	10483144	0	1
ABCA2	3	NM_001606.4	CATGTACGTGGCGATCCGAG	0.0179318	110	26	ABCA2:NM_001606.4:CATGTACGTGGCGATCCGAG	1455322	10483144	1.70261	0.0238115
ABCA3	4	NM_001089.2	CCTCCTGAGTCCCGTCAACG	0.0444795	214	42	ABCA3:NM_001089.2:CCTCCTGAGTCCCGTCAACG	1455322	10483144	1.41374	0.0556778
ABCA3	4	NM_001089.2	ACCTACGGTTCAGTTACACA	3.28E-20	63	55	ABCA3:NM_001089.2:ACCTACGGTTCAGTTACACA	1455322	10483144	6.28881	3.41E-19
ABCA3	4	NM_001089.2	AATGCGCATTTACTGACCGA	4.28E-10	169	0	ABCA3:NM_001089.2:AATGCGCATTTACTGACCGA	1455322	10483144	0	1.53E-09
ABCA3	4	NM_001089.2	AGTGGACGGGCATACATCAG	9.21E-14	417	130	ABCA3:NM_001089.2:AGTGGACGGGCATACATCAG	1455322	10483144	2.24575	4.92E-13
ABCA4	3	NM_000350.2	AGGGTGTTGAGTTGCCACAG	2.13E-12	213	0	ABCA4:NM_000350.2:AGGGTGTTGAGTTGCCACAG	1455322	10483144	0	9.74E-12
ABCA4	3	NM_000350.2	AGCACCATACCCGCAAACAG	6.78E-48	33	81	ABCA4:NM_000350.2:AGCACCATACCCGCAAACAG	1455322	10483144	17.6804	4.98E-46
ABCA4	3	NM_000350.2	GATCCGAATGGACATAGACG	0.01794	34	0	ABCA4:NM_000350.2:GATCCGAATGGACATAGACG	1455322	10483144	0	0.0238115
ABCA5	3	NM_172232.3	AAAATGAATGATACCTCAGG	0.042158	28	0	ABCA5:NM_172232.3:AAAATGAATGATACCTCAGG	1455322	10483144	0	0.0533177
ABCA5	3	NM_172232.3	AAATTATGAGGAGTTATCAG	0.000172149	70	0	ABCA5:NM_172232.3:AAATTATGAGGAGTTATCAG	1455322	10483144	0	0.00030594
ABCA5	3	NM_172232.3	TGACAGTGACTATGTATCCG	0.0650162	25	0	ABCA5:NM_172232.3:TGACAGTGACTATGTATCCG	1455322	10483144	0	0.0802432
ABCA6	4	NM_080284.2	TTGTATATGAGTCTCCTGAA	1.15E-08	45	28	ABCA6:NM_080284.2:TTGTATATGAGTCTCCTGAA	1455322	10483144	4.4824	3.51E-08
ABCA6	4	NM_080284.2	GGCACCAAATAAAACACACA	9.45E-08	128	0	ABCA6:NM_080284.2:GGCACCAAATAAAACACACA	1455322	10483144	0	2.58E-07
ABCA6	4	NM_080284.2	CAGACAGCTGTGAGTGACAT	7.73E-07	113	0	ABCA6:NM_080284.2:CAGACAGCTGTGAGTGACAT	1455322	10483144	0	1.88E-06
ABCA6	4	NM_080284.2	AACCAATCACCCTGTGATGG	2.31E-09	171	62	ABCA6:NM_080284.2:AACCAATCACCCTGTGATGG	1455322	10483144	2.6118	7.66E-09
ABCA7	4	NM_019112.3	AGTACGGGATCCCTGAACCA	5.73E-05	117	37	ABCA7:NM_019112.3:AGTACGGGATCCCTGAACCA	1455322	10483144	2.27805	0.000108585
ABCA7	4	NM_019112.3	TCAAACAGCACGTTGTACTG	0.00519922	46	0	ABCA7:NM_019112.3:TCAAACAGCACGTTGTACTG	1455322	10483144	0	0.00739919
ABCA7	4	NM_019112.3	TGGACATTGACGTGGTCACG	0.00142728	55	0	ABCA7:NM_019112.3:TGGACATTGACGTGGTCACG	1455322	10483144	0	0.00221389
ABCA7	4	NM_019112.3	CTGGCCTAGACGTAACCCTA	0.515431	46	4	ABCA7:NM_019112.3:CTGGCCTAGACGTAACCCTA	1455322	10483144	0.626375	0.556833
ABCA8	4	NM_001288985.1	GCAAATCTGCGCAATTGCAA	1.25E-06	111	0	ABCA8:NM_001288985.1:GCAAATCTGCGCAATTGCAA	1455322	10483144	0	2.96E-06
ABCA8	4	NM_001288985.1	CTGTTAATGTCACAAGAGAG	3.59E-20	21	37	ABCA8:NM_001288985.1:CTGTTAATGTCACAAGAGAG	1455322	10483144	12.6919	3.71E-19
ABCA8	4	NM_001288985.1	AAATTATCAGCCAAAAGCGA	0.000609031	61	0	ABCA8:NM_001288985.1:AAATTATCAGCCAAAAGCGA	1455322	10483144	0	0.000999337
ABCA8	4	NM_001288985.1	GACACCCCCAAAAGACAGTG	0.000174113	71	0	ABCA8:NM_001288985.1:GACACCCCCAAAAGACAGTG	1455322	10483144	0	0.000307527
ABCA9	4	NM_080283.3	TTATTTCTAACTAGACAGGA	8.66E-11	184	0	ABCA9:NM_080283.3:TTATTTCTAACTAGACAGGA	1455322	10483144	0	3.33E-10
ABCA9	4	NM_080283.3	CTTGATAGATGTTCTAACCA	0.0119129	39	0	ABCA9:NM_080283.3:CTTGATAGATGTTCTAACCA	1455322	10483144	0	0.0162095
ABCA9	4	NM_080283.3	ATATCAGAAAAGTTACCCGT	0.000923908	57	0	ABCA9:NM_080283.3:ATATCAGAAAAGTTACCCGT	1455322	10483144	0	0.00147803
ABCA9	4	NM_080283.3	TGGCAGGAAGAACAATCATG	7.36E-99	31	143	ABCA9:NM_080283.3:TGGCAGGAAGAACAATCATG	1455322	10483144	33.225	7.39E-96
ABCB1	4	NM_000927.4	TTTATAGTAGGATTTACACG	0.10776	24	0	ABCB1:NM_000927.4:TTTATAGTAGGATTTACACG	1455322	10483144	0	0.127768
ABCB1	4	NM_000927.4	CTGGAGAGATCCTCACCAAG	4.49E-12	204	0	ABCB1:NM_000927.4:CTGGAGAGATCCTCACCAAG	1455322	10483144	0	2.00E-11
ABCB1	4	NM_000927.4	TAGGTGATATCAATGATACA	0.0119129	39	0	ABCB1:NM_000927.4:TAGGTGATATCAATGATACA	1455322	10483144	0	0.0162095
ABCB1	4	NM_000927.4	ATTGACAGCTATTCGAAGAG	0.0327409	365	68	ABCB1:NM_000927.4:ATTGACAGCTATTCGAAGAG	1455322	10483144	1.342	0.0418407
ABCB10	4	NM_012089.2	TATCGCCGTTCACTGGCCTG	0.311615	401	47	ABCB10:NM_012089.2:TATCGCCGTTCACTGGCCTG	1455322	10483144	0.844302	0.348906
ABCB10	4	NM_012089.2	ACAGCAATGATTGACACTGG	0.0764155	335	60	ABCB10:NM_012089.2:ACAGCAATGATTGACACTGG	1455322	10483144	1.29016	0.0931003
ABCB10	4	NM_012089.2	CTCAGTGCCGTGTTTCTGTG	1.74E-06	81	33	ABCB10:NM_012089.2:CTCAGTGCCGTGTTTCTGTG	1455322	10483144	2.93473	4.07E-06
ABCB10	4	NM_012089.2	GAGTTCACCCACGGTCATGT	0.00119376	367	28	ABCB10:NM_012089.2:GAGTTCACCCACGGTCATGT	1455322	10483144	0.549564	0.00187936
ABCB11	4	NM_003742.2	TTTCAGAATCCTCCTAACTG	0.0169889	97	24	ABCB11:NM_003742.2:TTTCAGAATCCTCCTAACTG	1455322	10483144	1.78227	0.0228048
ABCB11	4	NM_003742.2	GATTCTTTACTGGATTCGTG	5.22E-09	151	0	ABCB11:NM_003742.2:GATTCTTTACTGGATTCGTG	1455322	10483144	0	1.64E-08
ABCB11	4	NM_003742.2	TCAACATGGTCATTAAACCA	1.12E-32	295	151	ABCB11:NM_003742.2:TCAACATGGTCATTAAACCA	1455322	10483144	3.68747	3.12E-31
ABCB11	4	NM_003742.2	GAGCTCCCCAGATTTAGCAA	0.000923908	57	0	ABCB11:NM_003742.2:GAGCTCCCCAGATTTAGCAA	1455322	10483144	0	0.00147803
ABCB4	4	NM_000443.3	CCCTTCTCGAGCTAACGTCA	2.16E-06	104	38	ABCB4:NM_000443.3:CCCTTCTCGAGCTAACGTCA	1455322	10483144	2.63202	4.96E-06
ABCB4	4	NM_000443.3	TGGCCGTGGAAATGTAACCA	0.000398977	64	0	ABCB4:NM_000443.3:TGGCCGTGGAAATGTAACCA	1455322	10483144	0	0.000674867
ABCB4	4	NM_000443.3	CATTTCGGACCGTAGACAGT	1.45E-05	91	0	ABCB4:NM_000443.3:CATTTCGGACCGTAGACAGT	1455322	10483144	0	2.99E-05
ABCB4	4	NM_000443.3	ACACCACTGAACTCAATACG	1.60E-09	186	1	ABCB4:NM_000443.3:ACACCACTGAACTCAATACG	1455322	10483144	0.0387543	5.38E-09
ABCB5	4	NM_001163941.1	GAAACCTTCGCAATAGCCCG	5.40E-25	434	0	ABCB5:NM_001163941.1:GAAACCTTCGCAATAGCCCG	1455322	10483144	0	8.37E-24
ABCB5	4	NM_001163941.1	AGACGTGGATAGAGTCACTA	1	1	0	ABCB5:NM_001163941.1:AGACGTGGATAGAGTCACTA	1455322	10483144	0	1
ABCB5	4	NM_001163941.1	CAAAGGTCGGACTACAATCG	1.50E-07	186	3	ABCB5:NM_001163941.1:CAAAGGTCGGACTACAATCG	1455322	10483144	0.116181	3.98E-07
ABCB5	4	NM_001163941.1	TTTGGATTGGCAGATCATGG	2.93E-10	136	56	ABCB5:NM_001163941.1:TTTGGATTGGCAGATCATGG	1455322	10483144	2.96615	1.07E-09
ABCB6	4	NM_005689.2	TAGGTGCCAAACCAATTGAG	6.29E-22	381	0	ABCB6:NM_005689.2:TAGGTGCCAAACCAATTGAG	1455322	10483144	0	7.53E-21
ABCB6	4	NM_005689.2	CGAAGTGGAACGCTATCGAG	0.0502919	24	8	ABCB6:NM_005689.2:CGAAGTGGAACGCTATCGAG	1455322	10483144	2.4011	0.0627559
ABCB6	4	NM_005689.2	GCACGTAGGGAGAGATGCGA	8.98E-21	77	61	ABCB6:NM_005689.2:GCACGTAGGGAGAGATGCGA	1455322	10483144	5.70673	9.73E-20
ABCB6	4	NM_005689.2	GGAACGGGCACTCAATGTGT	3.43E-05	85	0	ABCB6:NM_005689.2:GGAACGGGCACTCAATGTGT	1455322	10483144	0	6.68E-05
ABCB7	3	NM_004299.4	GATTAAATACCAAAGCACTC	0.509742	236	28	ABCB7:NM_004299.4:GATTAAATACCAAAGCACTC	1455322	10483144	0.854598	0.55091
ABCB7	3	NM_004299.4	TCACAGTTGCAGTCACACGG	1	5	0	ABCB7:NM_004299.4:TCACAGTTGCAGTCACACGG	1455322	10483144	0	1
ABCB7	3	NM_004299.4	AGTCATTAAAAAGTATCACA	0.389591	13	0	ABCB7:NM_004299.4:AGTCATTAAAAAGTATCACA	1455322	10483144	0	0.427388
ABCB8	4	NM_007188.4	TCTTTGACGCCAATAAGACA	0.042158	28	0	ABCB8:NM_007188.4:TCTTTGACGCCAATAAGACA	1455322	10483144	0	0.0533177
ABCB8	4	NM_007188.4	CCTGCCCAAACAGGACAGAG	0.0124416	40	0	ABCB8:NM_007188.4:CCTGCCCAAACAGGACAGAG	1455322	10483144	0	0.016822
ABCB8	4	NM_007188.4	CTTGGAACAAGGCGATGCCG	7.57E-07	112	0	ABCB8:NM_007188.4:CTTGGAACAAGGCGATGCCG	1455322	10483144	0	1.85E-06
ABCB8	4	NM_007188.4	AAGTACACAAGGGACCACGT	0.0129103	100	25	ABCB8:NM_007188.4:AAGTACACAAGGGACCACGT	1455322	10483144	1.80084	0.0174396
ABCB9	4	NM_019625.3	GCCCCAGACGTAGTACATGT	3.32E-07	119	0	ABCB9:NM_019625.3:GCCCCAGACGTAGTACATGT	1455322	10483144	0	8.43E-07
ABCB9	4	NM_019625.3	TGGACACCATCATGATGATG	0.0124416	40	0	ABCB9:NM_019625.3:TGGACACCATCATGATGATG	1455322	10483144	0	0.016822
ABCB9	4	NM_019625.3	TGTCCTGGGAGATTGTATGG	1.36E-38	15	57	ABCB9:NM_019625.3:TGTCCTGGGAGATTGTATGG	1455322	10483144	27.3575	5.66E-37
ABCB9	4	NM_019625.3	TTTGCCGCAGGTATTCGGGG	0.010561	142	33	ABCB9:NM_019625.3:TTTGCCGCAGGTATTCGGGG	1455322	10483144	1.67402	0.0145606
ABCC1	4	NM_004996.3	AGTACACGGAAAGCTTGACC	2.21E-12	94	50	ABCC1:NM_004996.3:AGTACACGGAAAGCTTGACC	1455322	10483144	3.83172	1.01E-11
ABCC1	4	NM_004996.3	AACCTGACAGCATCGAGCGA	8.94E-07	444	25	ABCC1:NM_004996.3:AACCTGACAGCATCGAGCGA	1455322	10483144	0.405582	2.16E-06
ABCC1	4	NM_004996.3	TCTGCTTCGTCAGTGGCATG	0.107576	211	20	ABCC1:NM_004996.3:TCTGCTTCGTCAGTGGCATG	1455322	10483144	0.682775	0.127768
ABCC1	4	NM_004996.3	AAAATGTGATTGGCCCCAAG	0.703666	224	33	ABCC1:NM_004996.3:AAAATGTGATTGGCCCCAAG	1455322	10483144	1.06122	0.740643
ABCC10	4	NM_033450.2	GGGCCCTGAGAATCCCAACA	0.0129302	89	23	ABCC10:NM_033450.2:GGGCCCTGAGAATCCCAACA	1455322	10483144	1.8615	0.0174649
ABCC10	4	NM_033450.2	AAGGGTGTCACCCTTAGCGG	1.04E-05	95	34	ABCC10:NM_033450.2:AAGGGTGTCACCCTTAGCGG	1455322	10483144	2.57818	2.18E-05
ABCC10	4	NM_033450.2	CAAGATGAGACCACCCACGA	0.00219152	52	0	ABCC10:NM_033450.2:CAAGATGAGACCACCCACGA	1455322	10483144	0	0.00331492
ABCC10	4	NM_033450.2	CGTGTACCAAGCTTACTGGA	3.32E-07	119	0	ABCC10:NM_033450.2:CGTGTACCAAGCTTACTGGA	1455322	10483144	0	8.43E-07
ABCC11	4	NM_033151.3	TAAGCTTTGGATCATGAGCG	3.43E-05	85	0	ABCC11:NM_033151.3:TAAGCTTTGGATCATGAGCG	1455322	10483144	0	6.68E-05
ABCC11	4	NM_033151.3	GACGGTCGGAATAGACGGCG	2.93E-10	174	0	ABCC11:NM_033151.3:GACGGTCGGAATAGACGGCG	1455322	10483144	0	1.07E-09
ABCC11	4	NM_033151.3	AATACACATCACCTCAGGAG	7.81E-09	147	0	ABCC11:NM_033151.3:AATACACATCACCTCAGGAG	1455322	10483144	0	2.42E-08
ABCC11	4	NM_033151.3	CAAAGACCAGAGCTTTGCTG	6.21E-06	97	0	ABCC11:NM_033151.3:CAAAGACCAGAGCTTTGCTG	1455322	10483144	0	1.34E-05
ABCC12	4	NM_033226.2	ACGTACATTAAGGCTTCTGG	1.36E-09	580	30	ABCC12:NM_033226.2:ACGTACATTAAGGCTTCTGG	1455322	10483144	0.372572	4.61E-09
ABCC12	4	NM_033226.2	AAAGACCATTAGGATCGGGA	0.132027	372	40	ABCC12:NM_033226.2:AAAGACCATTAGGATCGGGA	1455322	10483144	0.774545	0.155583
ABCC12	4	NM_033226.2	GAGTCATATGTCGACAATGG	2.54E-18	100	64	ABCC12:NM_033226.2:GAGTCATATGTCGACAATGG	1455322	10483144	4.6105	2.18E-17
ABCC12	4	NM_033226.2	GCCAACCCAGACTTTCCCAG	7.68E-05	78	0	ABCC12:NM_033226.2:GCCAACCCAGACTTTCCCAG	1455322	10483144	0	0.000143249
ABCC2	4	NM_000392.4	CATTATGGCAGGCCAACTTG	0.000923908	57	0	ABCC2:NM_000392.4:CATTATGGCAGGCCAACTTG	1455322	10483144	0	0.00147803
ABCC2	4	NM_000392.4	GATTGGTATATCGAACAGCA	9.48E-11	61	37	ABCC2:NM_000392.4:GATTGGTATATCGAACAGCA	1455322	10483144	4.36963	3.63E-10
ABCC2	4	NM_000392.4	CAGAATTCATCACAAACGCA	1	425	59	ABCC2:NM_000392.4:CAGAATTCATCACAAACGCA	1455322	10483144	1	1
ABCC2	4	NM_000392.4	CAGGGTATAAATCTTAGTGG	0.354987	24	1	ABCC2:NM_000392.4:CAGGGTATAAATCTTAGTGG	1455322	10483144	0.300138	0.395562
ABCC3	4	NM_003786.3	GGCCACATGAGAGTCCACCG	0.00214701	51	0	ABCC3:NM_003786.3:GGCCACATGAGAGTCCACCG	1455322	10483144	0	0.00326614
ABCC3	4	NM_003786.3	GCAGGGCGTACAGTCTTCGG	0.00219152	52	0	ABCC3:NM_003786.3:GCAGGGCGTACAGTCTTCGG	1455322	10483144	0	0.00331492
ABCC3	4	NM_003786.3	TGAACCACCAGAAAAACAGG	0.0014877	56	0	ABCC3:NM_003786.3:TGAACCACCAGAAAAACAGG	1455322	10483144	0	0.00229391
ABCC3	4	NM_003786.3	CCACGTACACGTACACCCAG	0.00336957	164	9	ABCC3:NM_003786.3:CCACGTACACGTACACCCAG	1455322	10483144	0.3953	0.00494441
ABCC4	4	NM_005845.4	AAGCACGGGTAAACCTTGCA	0.06585	332	33	ABCC4:NM_005845.4:AAGCACGGGTAAACCTTGCA	1455322	10483144	0.715986	0.0812601
ABCC4	4	NM_005845.4	GCGTCACTGCCACGAACACG	0.000278943	69	0	ABCC4:NM_005845.4:GCGTCACTGCCACGAACACG	1455322	10483144	0	0.000477128
ABCC4	4	NM_005845.4	GAAGGTACGATTCCTTAGTG	2.17E-07	121	0	ABCC4:NM_005845.4:GAAGGTACGATTCCTTAGTG	1455322	10483144	0	5.68E-07
ABCC4	4	NM_005845.4	CAGATTGACTATCTGGCCTG	0.000113368	73	0	ABCC4:NM_005845.4:CAGATTGACTATCTGGCCTG	1455322	10483144	0	0.000207579
ABCC5	4	NM_005688.2	TGTTAAGACTAGAGAGACTG	4.68E-12	206	0	ABCC5:NM_005688.2:TGTTAAGACTAGAGAGACTG	1455322	10483144	0	2.07E-11
ABCC5	4	NM_005688.2	TGAAAAGGGCCATAATAACC	8.14E-07	114	0	ABCC5:NM_005688.2:TGAAAAGGGCCATAATAACC	1455322	10483144	0	1.97E-06
ABCC5	4	NM_005688.2	TACGGAAAGAGGCACCCATG	0.000135347	208	54	ABCC5:NM_005688.2:TACGGAAAGAGGCACCCATG	1455322	10483144	1.87007	0.000243029
ABCC5	4	NM_005688.2	TTTATTCATAGAAATCCGCG	1.56E-07	127	0	ABCC5:NM_005688.2:TTTATTCATAGAAATCCGCG	1455322	10483144	0	4.13E-07
ABCC6	4	NM_001171.5	GAGAACTGTGAGAGTCACAA	2.98E-26	455	0	ABCC6:NM_001171.5:GAGAACTGTGAGAGTCACAA	1455322	10483144	0	5.18E-25
ABCC6	4	NM_001171.5	GGACAGCATCCAATACGGCA	1.95E-05	139	43	ABCC6:NM_001171.5:GGACAGCATCCAATACGGCA	1455322	10483144	2.2284	3.97E-05
ABCC6	4	NM_001171.5	CAGACCACGATCCAGACGAG	1.75E-06	106	0	ABCC6:NM_001171.5:CAGACCACGATCCAGACGAG	1455322	10483144	0	4.07E-06
ABCC6	4	NM_001171.5	ACTATGATCCAATCAGCCTG	3.54E-25	436	0	ABCC6:NM_001171.5:ACTATGATCCAATCAGCCTG	1455322	10483144	0	5.61E-24
ABCC8	4	NM_000352.4	CAGACCAACGAGATGCTCCG	0.000931431	58	0	ABCC8:NM_000352.4:CAGACCAACGAGATGCTCCG	1455322	10483144	0	0.00148184
ABCC8	4	NM_000352.4	GATGTTGTGATAGTAGACCA	0.00355312	50	0	ABCC8:NM_000352.4:GATGTTGTGATAGTAGACCA	1455322	10483144	0	0.0051776
ABCC8	4	NM_000352.4	CTACCGTCAAAGCTCTAGTG	0.0014877	56	0	ABCC8:NM_000352.4:CTACCGTCAAAGCTCTAGTG	1455322	10483144	0	0.00229391
ABCC8	4	NM_000352.4	TCAACGCCAGCGAATCAGTG	0.000664134	63	0	ABCC8:NM_000352.4:TCAACGCCAGCGAATCAGTG	1455322	10483144	0	0.00107579
ABCC9	4	NM_020297.3	TAAAGTACTGAATTGGCGCA	8.38E-05	113	2	ABCC9:NM_020297.3:TAAAGTACTGAATTGGCGCA	1455322	10483144	0.127491	0.000155136
ABCC9	4	NM_020297.3	ATACACTATCGATGTTGTAG	1.04E-11	199	0	ABCC9:NM_020297.3:ATACACTATCGATGTTGTAG	1455322	10483144	0	4.44E-11
ABCC9	4	NM_020297.3	GACTGCAAATCTGACCACCG	5.70E-13	221	0	ABCC9:NM_020297.3:GACTGCAAATCTGACCACCG	1455322	10483144	0	2.77E-12
ABCC9	4	NM_020297.3	AGAGAGGAAAACTCTCCGAC	9.24E-06	93	0	ABCC9:NM_020297.3:AGAGAGGAAAACTCTCCGAC	1455322	10483144	0	1.96E-05
ABCD1	4	NM_000033.3	GGCCACATACACCGACAGGA	0.589596	567	84	ABCD1:NM_000033.3:GGCCACATACACCGACAGGA	1455322	10483144	1.06718	0.633191
ABCD1	4	NM_000033.3	GATCATGTCGTCGTACAAGG	1.18E-06	110	0	ABCD1:NM_000033.3:GATCATGTCGTCGTACAAGG	1455322	10483144	0	2.81E-06
ABCD1	4	NM_000033.3	CTACATGCACTCGCGTGTGG	0.0704746	316	31	ABCD1:NM_000033.3:CTACATGCACTCGCGTGTGG	1455322	10483144	0.706648	0.0860371
ABCD1	4	NM_000033.3	AGTTCCTCATGAAGTATGTG	5.78E-38	179	127	ABCD1:NM_000033.3:AGTTCCTCATGAAGTATGTG	1455322	10483144	5.11117	2.29E-36
ABCD2	4	NM_005164.3	ATTACCTCTCAGTGACACAT	2.48E-09	159	0	ABCD2:NM_005164.3:ATTACCTCTCAGTGACACAT	1455322	10483144	0	8.12E-09
ABCD2	4	NM_005164.3	CCCTGACCAATCTCTTACGG	0.000664134	63	0	ABCD2:NM_005164.3:CCCTGACCAATCTCTTACGG	1455322	10483144	0	0.00107579
ABCD2	4	NM_005164.3	CTGGAGCTGATGCTATTGAA	6.25E-19	129	74	ABCD2:NM_005164.3:CTGGAGCTGATGCTATTGAA	1455322	10483144	4.13272	5.71E-18
ABCD2	4	NM_005164.3	CCTTATTGCACTGTTGACGA	2.19E-45	797	0	ABCD2:NM_005164.3:CCTTATTGCACTGTTGACGA	1455322	10483144	0	1.39E-43
ABCD3	4	NM_002858.3	AATTAAACTTACAAGAGGCA	7.14E-14	236	0	ABCD3:NM_002858.3:AATTAAACTTACAAGAGGCA	1455322	10483144	0	3.86E-13
ABCD3	4	NM_002858.3	ACTCGACTTCGAAGACCCAT	1.26E-08	170	60	ABCD3:NM_002858.3:ACTCGACTTCGAAGACCCAT	1455322	10483144	2.54223	3.80E-08
ABCD3	4	NM_002858.3	TGGCAAATATGAGCGCACAA	0.000609031	61	0	ABCD3:NM_002858.3:TGGCAAATATGAGCGCACAA	1455322	10483144	0	0.000999337
ABCD3	4	NM_002858.3	TGTGTACTCTTGAGATGTCG	0.000430079	66	0	ABCD3:NM_002858.3:TGTGTACTCTTGAGATGTCG	1455322	10483144	0	0.000719194
ABCD4	4	NM_005050.3	GTAGTAGACGAGGGTGAACG	0.000113368	73	0	ABCD4:NM_005050.3:GTAGTAGACGAGGGTGAACG	1455322	10483144	0	0.000207579
ABCD4	4	NM_005050.3	GATCCCCAGTCAGTACTATG	0.000408512	65	0	ABCD4:NM_005050.3:GATCCCCAGTCAGTACTATG	1455322	10483144	0	0.000686962
ABCD4	4	NM_005050.3	TTGCGATGACAACGTAACTC	6.64E-08	133	0	ABCD4:NM_005050.3:TTGCGATGACAACGTAACTC	1455322	10483144	0	1.83E-07
ABCD4	4	NM_005050.3	AGCCACATCTGAGAGCGTCG	6.38E-07	40	23	ABCD4:NM_005050.3:AGCCACATCTGAGAGCGTCG	1455322	10483144	4.14238	1.57E-06
ABCE1	4	NM_001040876.1	CCAAAACTTCACCTGGACGA	1.04E-42	8	56	ABCE1:NM_001040876.1:CCAAAACTTCACCTGGACGA	1455322	10483144	50.4839	5.58E-41
ABCE1	4	NM_001040876.1	CAATTGATAAGGCGCCAAAG	8.13E-05	79	0	ABCE1:NM_001040876.1:CAATTGATAAGGCGCCAAAG	1455322	10483144	0	0.000150694
ABCE1	4	NM_001040876.1	TTTCAGATATATCATTGTGG	0.00406998	90	3	ABCE1:NM_001040876.1:TTTCAGATATATCATTGTGG	1455322	10483144	0.240109	0.00591533
ABCE1	4	NM_001040876.1	AGTTGTCCTGTAGTTCGAAT	0.000664134	63	0	ABCE1:NM_001040876.1:AGTTGTCCTGTAGTTCGAAT	1455322	10483144	0	0.00107579
ABCF1	4	NM_001025091.1	GATGGAGTATGAGCGCCAAG	1.94E-07	96	39	ABCF1:NM_001025091.1:GATGGAGTATGAGCGCCAAG	1455322	10483144	2.9264	5.11E-07
ABCF1	4	NM_001025091.1	GCAACACATCAATGTTGGGA	0.16156	20	0	ABCF1:NM_001025091.1:GCAACACATCAATGTTGGGA	1455322	10483144	0	0.187137
ABCF1	4	NM_001025091.1	CTGCAGAGGCCAAAGCACGG	1.94E-08	188	63	ABCF1:NM_001025091.1:CTGCAGAGGCCAAAGCACGG	1455322	10483144	2.41393	5.77E-08
ABCF1	4	NM_001025091.1	TGTAATTGCCCCTATAGTAG	1.19E-26	8	37	ABCF1:NM_001025091.1:TGTAATTGCCCCTATAGTAG	1455322	10483144	33.3098	2.15E-25
ABCF2	4	NM_007189.2	ATGATCAGTACGTGAAGACG	0.0427233	29	0	ABCF2:NM_007189.2:ATGATCAGTACGTGAAGACG	1455322	10483144	0	0.053761
ABCF2	4	NM_007189.2	CAGTCCATGCAAGATCCGCG	5.42E-12	76	44	ABCF2:NM_007189.2:CAGTCCATGCAAGATCCGCG	1455322	10483144	4.17084	2.37E-11
ABCF2	4	NM_007189.2	AACCAATGAGGCCATAACGA	7.94E-09	135	52	ABCF2:NM_007189.2:AACCAATGAGGCCATAACGA	1455322	10483144	2.77467	2.45E-08
ABCF2	4	NM_007189.2	GGGTCGTGAGCGATAAGGTG	5.89E-06	248	67	ABCF2:NM_007189.2:GGGTCGTGAGCGATAAGGTG	1455322	10483144	1.94619	1.29E-05
ABCF3	4	NM_018358.2	TGCGAGAGGATTTGCTACGG	0.000931431	58	0	ABCF3:NM_018358.2:TGCGAGAGGATTTGCTACGG	1455322	10483144	0	0.00148184
ABCF3	4	NM_018358.2	ACTTCCAGGACTGCTAAAGA	2.10E-05	125	40	ABCF3:NM_018358.2:ACTTCCAGGACTGCTAAAGA	1455322	10483144	2.30506	4.27E-05
ABCF3	4	NM_018358.2	CAGCGGCTAGATGGTTACCG	2.75E-22	170	93	ABCF3:NM_018358.2:CAGCGGCTAGATGGTTACCG	1455322	10483144	3.94039	3.42E-21
ABCF3	4	NM_018358.2	GCAGAGTGTTGTACATGCGC	1.41E-05	90	0	ABCF3:NM_018358.2:GCAGAGTGTTGTACATGCGC	1455322	10483144	0	2.91E-05
ABCG1	4	NM_004915.3	GAGGCCGATCCCAATGTGCG	0.000125462	76	0	ABCG1:NM_004915.3:GAGGCCGATCCCAATGTGCG	1455322	10483144	0	0.000225573
ABCG1	4	NM_004915.3	CTTCAGGAACCGAATAGGAA	9.11E-39	154	120	ABCG1:NM_004915.3:CTTCAGGAACCGAATAGGAA	1455322	10483144	5.61337	3.82E-37
ABCG1	4	NM_004915.3	GACCACAAGAGAGACCTCGG	2.62E-42	62	89	ABCG1:NM_004915.3:GACCACAAGAGAGACCTCGG	1455322	10483144	10.3379	1.36E-40
ABCG1	4	NM_004915.3	ATGAAAGGGCTCGCTCAAGG	0.271926	239	40	ABCG1:NM_004915.3:ATGAAAGGGCTCGCTCAAGG	1455322	10483144	1.20558	0.305941
ABCG2	4	NM_004827.2	AAAAAACGAACGGATTAACA	6.86E-12	202	0	ABCG2:NM_004827.2:AAAAAACGAACGGATTAACA	1455322	10483144	0	2.97E-11
ABCG2	4	NM_004827.2	GGAAGGCTCTATGATCTCTG	0.00431326	171	40	ABCG2:NM_004827.2:GGAAGGCTCTATGATCTCTG	1455322	10483144	1.685	0.00626085
ABCG2	4	NM_004827.2	TAACTTAGGATGTCTAAGCA	3.13E-14	243	0	ABCG2:NM_004827.2:TAACTTAGGATGTCTAAGCA	1455322	10483144	0	1.76E-13
ABCG2	4	NM_004827.2	GAATTACATCAACTTTCCGG	1.59E-19	135	77	ABCG2:NM_004827.2:GAATTACATCAACTTTCCGG	1455322	10483144	4.10916	1.54E-18
ABCG4	4	NM_022169.4	TGGAGCTGTCCTATTCCGTG	5.26E-23	400	0	ABCG4:NM_022169.4:TGGAGCTGTCCTATTCCGTG	1455322	10483144	0	6.93E-22
ABCG4	4	NM_022169.4	GGTGGAGAGAACTACCTGGT	6.48E-10	166	0	ABCG4:NM_022169.4:GGTGGAGAGAACTACCTGGT	1455322	10483144	0	2.28E-09
ABCG4	4	NM_022169.4	CTCTGTGTCCCCAGTCATCG	0.215895	271	29	ABCG4:NM_022169.4:CTCTGTGTCCCCAGTCATCG	1455322	10483144	0.77083	0.247926
ABCG4	4	NM_022169.4	GTGGGACATGAACCGTAGGT	0.50146	19	1	ABCG4:NM_022169.4:GTGGGACATGAACCGTAGGT	1455322	10483144	0.379121	0.542401
ABCG5	4	NM_022436.2	GGCTCGCAGGAACCGAATTG	2.13E-05	86	0	ABCG5:NM_022436.2:GGCTCGCAGGAACCGAATTG	1455322	10483144	0	4.29E-05
ABCG5	4	NM_022436.2	GGTGCTATCCAGGACCGCGT	0.10776	24	0	ABCG5:NM_022436.2:GGTGCTATCCAGGACCGCGT	1455322	10483144	0	0.127768
ABCG5	4	NM_022436.2	ACACCTGAAAACGTTACCAA	1.56E-07	127	0	ABCG5:NM_022436.2:ACACCTGAAAACGTTACCAA	1455322	10483144	0	4.13E-07
ABCG5	4	NM_022436.2	TGATTGGCAACTACAGCTTG	7.35E-30	108	88	ABCG5:NM_022436.2:TGATTGGCAACTACAGCTTG	1455322	10483144	5.86967	1.67E-28
ABCG8	4	NM_022437.2	GAGTCCTACGAAGATGCCTG	1.10E-11	200	0	ABCG8:NM_022437.2:GAGTCCTACGAAGATGCCTG	1455322	10483144	0	4.64E-11
ABCG8	4	NM_022437.2	CACCCCCATCTACTTAGGGG	0.00256479	276	60	ABCG8:NM_022437.2:CACCCCCATCTACTTAGGGG	1455322	10483144	1.56595	0.00384489
ABCG8	4	NM_022437.2	CAGTGCGCTGACACCCGCGT	7.40E-08	207	4	ABCG8:NM_022437.2:CAGTGCGCTGACACCCGCGT	1455322	10483144	0.139192	2.04E-07
ABCG8	4	NM_022437.2	CTCAAACCAAGGGACCTGAG	5.21E-06	287	13	ABCG8:NM_022437.2:CTCAAACCAAGGGACCTGAG	1455322	10483144	0.326276	1.14E-05
ABHD1	4	NM_032604.3	GGTGCAAGACGTATGTCTCC	0.253954	17	0	ABHD1:NM_032604.3:GGTGCAAGACGTATGTCTCC	1455322	10483144	0	0.286411
ABHD1	4	NM_032604.3	GCTGTCGTGTTTAACAACCG	0.100364	21	0	ABHD1:NM_032604.3:GCTGTCGTGTTTAACAACCG	1455322	10483144	0	0.120798
ABHD1	4	NM_032604.3	GACCCTACCGTTCCACAAGT	2.98E-27	41	57	ABHD1:NM_032604.3:GACCCTACCGTTCCACAAGT	1455322	10483144	10.0176	5.60E-26
ABHD1	4	NM_032604.3	AGCCCCTAGTCCTTTATCAG	5.94E-13	222	0	ABHD1:NM_032604.3:AGCCCCTAGTCCTTTATCAG	1455322	10483144	0	2.87E-12
ABHD10	4	NM_018394.3	TACCTCAGCGGGCGCCACGG	2.13E-05	86	0	ABHD10:NM_018394.3:TACCTCAGCGGGCGCCACGG	1455322	10483144	0	4.29E-05
ABHD10	4	NM_018394.3	TGCACGACCAGAGAAGGTCG	4.51E-41	40	76	ABHD10:NM_018394.3:TGCACGACCAGAGAAGGTCG	1455322	10483144	13.687	2.17E-39
ABHD10	4	NM_018394.3	TAATTGATGACTTAGCTGAT	3.29E-07	118	0	ABHD10:NM_018394.3:TAATTGATGACTTAGCTGAT	1455322	10483144	0	8.40E-07
ABHD10	4	NM_018394.3	TCATATAAGAAAGATAGCCA	0.0650162	25	0	ABHD10:NM_018394.3:TCATATAAGAAAGATAGCCA	1455322	10483144	0	0.0802432
ABHD11	4	NM_148912.2	CTGCCACATAGGTTGCAAAG	4.01E-05	187	52	ABHD11:NM_148912.2:CTGCCACATAGGTTGCAAAG	1455322	10483144	2.00315	7.78E-05
ABHD11	4	NM_148912.2	GAGCCCGTGCAAAAAGACGA	5.32E-06	108	38	ABHD11:NM_148912.2:GAGCCCGTGCAAAAAGACGA	1455322	10483144	2.53437	1.17E-05
ABHD11	4	NM_148912.2	ACGGTGGATGCTCGTAACCA	0.0454068	334	32	ABHD11:NM_148912.2:ACGGTGGATGCTCGTAACCA	1455322	10483144	0.690132	0.0568094
ABHD11	4	NM_148912.2	GCTGTGGCCAACGACGACGC	0.000181204	72	0	ABHD11:NM_148912.2:GCTGTGGCCAACGACGACGC	1455322	10483144	0	0.000317837
ABHD12	4	NM_015600.4	GAGTGGCCCCAGATGTACAC	0.0313444	291	26	ABHD12:NM_015600.4:GAGTGGCCCCAGATGTACAC	1455322	10483144	0.643589	0.0400952
ABHD12	4	NM_015600.4	GCAGGTACAGAATGATAGGG	5.70E-20	41	46	ABHD12:NM_015600.4:GCAGGTACAGAATGATAGGG	1455322	10483144	8.08192	5.75E-19
ABHD12	4	NM_015600.4	CCTACGCCTGACGGGCCCGG	0.0368015	85	20	ABHD12:NM_015600.4:CCTACGCCTGACGGGCCCGG	1455322	10483144	1.6949	0.046904
ABHD12	4	NM_015600.4	AGGTGACCACATGGTAACCA	0.000226574	107	33	ABHD12:NM_015600.4:AGGTGACCACATGGTAACCA	1455322	10483144	2.22161	0.00039572
ABHD12B	4	NM_181814.1	TTGTGTCTATGAGTGGACCA	0.00773329	42	0	ABHD12B:NM_181814.1:TTGTGTCTATGAGTGGACCA	1455322	10483144	0	0.0107947
ABHD12B	4	NM_181814.1	GTCTTGTCTGTTGACTACAG	0.000965235	59	0	ABHD12B:NM_181814.1:GTCTTGTCTGTTGACTACAG	1455322	10483144	0	0.00152595
ABHD12B	4	NM_181814.1	CCAAGACAATAGCATCAACT	0.0116888	38	0	ABHD12B:NM_181814.1:CCAAGACAATAGCATCAACT	1455322	10483144	0	0.0159992
ABHD12B	4	NM_181814.1	TAATTGGGTTCCCATCACGA	0.8225	165	21	ABHD12B:NM_181814.1:TAATTGGGTTCCCATCACGA	1455322	10483144	0.916774	0.858666
ABHD13	4	NM_032859.2	AATAGCCACTGCTCCACCCA	0.00152918	384	30	ABHD13:NM_032859.2:AATAGCCACTGCTCCACCCA	1455322	10483144	0.562751	0.00235695
ABHD13	4	NM_032859.2	TAGGATTTCAGCCATTATGG	1.40E-20	64	56	ABHD13:NM_032859.2:TAGGATTTCAGCCATTATGG	1455322	10483144	6.3031	1.49E-19
ABHD13	4	NM_032859.2	GGGAACATAAAGACGTGAAG	7.10E-10	112	49	ABHD13:NM_032859.2:GGGAACATAAAGACGTGAAG	1455322	10483144	3.15156	2.47E-09
ABHD13	4	NM_032859.2	CATGGGAATGCAGGCAACAT	0.080857	210	40	ABHD13:NM_032859.2:CATGGGAATGCAGGCAACAT	1455322	10483144	1.37207	0.0983698
ABHD14A	4	NM_015407.4	TCCCACTCAACCAGGCACAC	1.29E-14	123	63	ABHD14A:NM_015407.4:TCCCACTCAACCAGGCACAC	1455322	10483144	3.68969	7.57E-14
ABHD14A	4	NM_015407.4	GGAGGTACAGAATGCCGTGT	5.26E-23	400	0	ABHD14A:NM_015407.4:GGAGGTACAGAATGCCGTGT	1455322	10483144	0	6.93E-22
ABHD14A	4	NM_015407.4	CTGGCAGCCCCACATACAGT	0.000169925	226	57	ABHD14A:NM_015407.4:CTGGCAGCCCCACATACAGT	1455322	10483144	1.8168	0.000303847
ABHD14A	4	NM_015407.4	AGGCCTTTAACTCTCACACG	1.23E-17	304	0	ABHD14A:NM_015407.4:AGGCCTTTAACTCTCACACG	1455322	10483144	0	9.84E-17
ABHD14B	4	NM_032750.2	TGCAGGTCTGGGGCACTCCA	1.02E-07	130	0	ABHD14B:NM_032750.2:TGCAGGTCTGGGGCACTCCA	1455322	10483144	0	2.75E-07
ABHD14B	4	NM_032750.2	GAGAGGCCCTGCCCGGCAGT	4.35E-17	295	0	ABHD14B:NM_032750.2:GAGAGGCCCTGCCCGGCAGT	1455322	10483144	0	3.30E-16
ABHD14B	4	NM_032750.2	TGATGGACTGATCACAACCG	1.85E-08	142	0	ABHD14B:NM_032750.2:TGATGGACTGATCACAACCG	1455322	10483144	0	5.49E-08
ABHD14B	4	NM_032750.2	AGAACCTGGGTACACTGCAC	2.72E-18	270	110	ABHD14B:NM_032750.2:AGAACCTGGGTACACTGCAC	1455322	10483144	2.93484	2.33E-17
ABHD15	3	NM_198147.2	CAAACAAGGCTGCACCCTCC	0.00337195	49	0	ABHD15:NM_198147.2:CAAACAAGGCTGCACCCTCC	1455322	10483144	0	0.00494441
ABHD15	3	NM_198147.2	TGTATGTGACCGCCTCCTTG	1.76E-18	122	71	ABHD15:NM_198147.2:TGTATGTGACCGCCTCCTTG	1455322	10483144	4.19265	1.54E-17
ABHD15	3	NM_198147.2	GGCCGGCCTCGAACCACTCT	0.253954	17	0	ABHD15:NM_198147.2:GGCCGGCCTCGAACCACTCT	1455322	10483144	0	0.286411
ABHD16A	4	NM_021160.2	CCATCTTGGAAGCAACACAT	3.81E-09	156	0	ABHD16A:NM_021160.2:CCATCTTGGAAGCAACACAT	1455322	10483144	0	1.22E-08
ABHD16A	4	NM_021160.2	ATCTACGCCTGGTCCATCGG	2.41E-07	124	0	ABHD16A:NM_021160.2:ATCTACGCCTGGTCCATCGG	1455322	10483144	0	6.20E-07
ABHD16A	4	NM_021160.2	CTCAGGAAGGAGTCTCGAGG	0.00066599	56	20	ABHD16A:NM_021160.2:CTCAGGAAGGAGTCTCGAGG	1455322	10483144	2.57276	0.00107877
ABHD16A	4	NM_021160.2	ACCATGTTTGTGGACCGGCG	2.83E-08	139	0	ABHD16A:NM_021160.2:ACCATGTTTGTGGACCGGCG	1455322	10483144	0	8.19E-08
ABHD16B	4	NM_080622.3	GCGCACGTCATCCCAGCGGA	6.21E-06	97	0	ABHD16B:NM_080622.3:GCGCACGTCATCCCAGCGGA	1455322	10483144	0	1.34E-05
ABHD16B	4	NM_080622.3	GGCCGCTGGCTCGTGTACCC	3.27E-10	42	30	ABHD16B:NM_080622.3:GGCCGCTGGCTCGTGTACCC	1455322	10483144	5.14539	1.18E-09
ABHD16B	4	NM_080622.3	CAGACCAGCCGTAGACCACC	1.64E-38	9	52	ABHD16B:NM_080622.3:CAGACCAGCCGTAGACCACC	1455322	10483144	41.6186	6.77E-37
ABHD16B	4	NM_080622.3	CATCTGCTGCGAAGGCAACG	7.47E-05	77	0	ABHD16B:NM_080622.3:CATCTGCTGCGAAGGCAACG	1455322	10483144	0	0.000140206
ABHD17A	4	NM_001130111.1	GCGCGAGCTGGACACCATCG	0.000664134	63	0	ABHD17A:NM_001130111.1:GCGCGAGCTGGACACCATCG	1455322	10483144	0	0.00107579
ABHD17A	4	NM_001130111.1	AGGCTCTCAGGGTCCCCAAG	5.07E-08	240	73	ABHD17A:NM_001130111.1:AGGCTCTCAGGGTCCCCAAG	1455322	10483144	2.19107	1.43E-07
ABHD17A	4	NM_001130111.1	ACCGTAGCCGGAGTAGTCGT	1	6	0	ABHD17A:NM_001130111.1:ACCGTAGCCGGAGTAGTCGT	1455322	10483144	0	1
ABHD17A	4	NM_001130111.1	TACACGGTCCTCTTCTCGCA	5.10E-48	103	116	ABHD17A:NM_001130111.1:TACACGGTCCTCTTCTCGCA	1455322	10483144	8.11296	3.75E-46
ABHD17B	4	NM_016014.2	CTTGGCTTGCTCTTAGGACA	0.00318506	275	20	ABHD17B:NM_016014.2:CTTGGCTTGCTCTTAGGACA	1455322	10483144	0.523872	0.00475526
ABHD17B	4	NM_016014.2	TATAGGGACAGTACCGTCTG	1.16E-06	480	114	ABHD17B:NM_016014.2:TATAGGGACAGTACCGTCTG	1455322	10483144	1.71084	2.77E-06
ABHD17B	4	NM_016014.2	GAGTAAAGTGTATTTCGCAT	0.000382047	257	15	ABHD17B:NM_016014.2:GAGTAAAGTGTATTTCGCAT	1455322	10483144	0.420421	0.000649927
ABHD17B	4	NM_016014.2	TTCATGACTAGAACCAGTAA	0.0351767	375	69	ABHD17B:NM_016014.2:TTCATGACTAGAACCAGTAA	1455322	10483144	1.32542	0.0448786
ABHD17C	4	NM_021214.1	GCCGTATCCCGAGTAGTCGT	0.621646	10	0	ABHD17C:NM_021214.1:GCCGTATCCCGAGTAGTCGT	1455322	10483144	0	0.658525
ABHD17C	4	NM_021214.1	TCCCAATGCTCTGACCATAG	0.408265	73	13	ABHD17C:NM_021214.1:TCCCAATGCTCTGACCATAG	1455322	10483144	1.28278	0.445376
ABHD17C	4	NM_021214.1	GCGCGAGAAGAAGACCTCGA	5.44E-09	152	0	ABHD17C:NM_021214.1:GCGCGAGAAGAAGACCTCGA	1455322	10483144	0	1.71E-08
ABHD17C	4	NM_021214.1	ACGCCGACATCGACGCCGCG	4.72E-19	358	1	ABHD17C:NM_021214.1:ACGCCGACATCGACGCCGCG	1455322	10483144	0.0201279	4.35E-18
ABHD2	4	NM_152924.4	GCTCAGCCAAGGGCTCGAAG	2.61E-15	262	0	ABHD2:NM_152924.4:GCTCAGCCAAGGGCTCGAAG	1455322	10483144	0	1.65E-14
ABHD2	4	NM_152924.4	TTTGCCCACAGGCTGCACGT	5.44E-09	152	0	ABHD2:NM_152924.4:TTTGCCCACAGGCTGCACGT	1455322	10483144	0	1.71E-08
ABHD2	4	NM_152924.4	GGGCGTAGTCAACGAAAGTG	8.13E-05	79	0	ABHD2:NM_152924.4:GGGCGTAGTCAACGAAAGTG	1455322	10483144	0	0.000150694
ABHD2	4	NM_152924.4	AGGTGACCTACCTGTGCGAG	6.87E-18	116	68	ABHD2:NM_152924.4:AGGTGACCTACCTGTGCGAG	1455322	10483144	4.22317	5.67E-17
ABHD3	4	NM_138340.4	ACTCCTTGCTTGTTCCCGTG	0.00103461	106	3	ABHD3:NM_138340.4:ACTCCTTGCTTGTTCCCGTG	1455322	10483144	0.203866	0.00163358
ABHD3	4	NM_138340.4	GGGGGCTTCGAAGTGATGAA	5.22E-09	151	0	ABHD3:NM_138340.4:GGGGGCTTCGAAGTGATGAA	1455322	10483144	0	1.64E-08
ABHD3	4	NM_138340.4	TAGTACGTTTCTGTAACCAC	1.81E-17	36	40	ABHD3:NM_138340.4:TAGTACGTTTCTGTAACCAC	1455322	10483144	8.00381	1.43E-16
ABHD3	4	NM_138340.4	GTCACTACTTCCAGACGCCA	0.000302535	68	24	ABHD3:NM_138340.4:GTCACTACTTCCAGACGCCA	1455322	10483144	2.54219	0.000516816
ABHD4	4	NM_022060.2	GACATCGATAGAGACATGGC	1.16E-15	269	0	ABHD4:NM_022060.2:GACATCGATAGAGACATGGC	1455322	10483144	0	7.57E-15
ABHD4	4	NM_022060.2	GGGGTGCACGGATCTCACTG	0.0587653	65	16	ABHD4:NM_022060.2:GGGGTGCACGGATCTCACTG	1455322	10483144	1.77313	0.0730424
ABHD4	4	NM_022060.2	GCTACTCGAAGAACAGCCAA	0.000965235	59	0	ABHD4:NM_022060.2:GCTACTCGAAGAACAGCCAA	1455322	10483144	0	0.00152595
ABHD4	4	NM_022060.2	GGAGGGATACATATCTGGCC	0.0285005	33	0	ABHD4:NM_022060.2:GGAGGGATACATATCTGGCC	1455322	10483144	0	0.0365455
ABHD5	4	NM_016006.4	GGTCGTTCAGGGAAACCCCA	0.00803404	43	0	ABHD5:NM_016006.4:GGTCGTTCAGGGAAACCCCA	1455322	10483144	0	0.0111452
ABHD5	4	NM_016006.4	TTGGACGAAGTAGTAGACCC	0.000931431	58	0	ABHD5:NM_016006.4:TTGGACGAAGTAGTAGACCC	1455322	10483144	0	0.00148184
ABHD5	4	NM_016006.4	TAAGGTGTGATATAGACGTA	0.0427233	29	0	ABHD5:NM_016006.4:TAAGGTGTGATATAGACGTA	1455322	10483144	0	0.053761
ABHD5	4	NM_016006.4	GTGGAGATGTGCCCTAGGAT	0.000408512	65	0	ABHD5:NM_016006.4:GTGGAGATGTGCCCTAGGAT	1455322	10483144	0	0.000686962
ABHD6	4	NM_020676.5	GCAAGTTAAGAGGATACACC	2.90E-16	0	17	ABHD6:NM_020676.5:GCAAGTTAAGAGGATACACC	1455322	10483144	Inf	2.03E-15
ABHD6	4	NM_020676.5	AGTCTTCATGGTGAACATAG	9.81E-10	163	0	ABHD6:NM_020676.5:AGTCTTCATGGTGAACATAG	1455322	10483144	0	3.38E-09
ABHD6	4	NM_020676.5	CAAGGATATGTGGCTCAGTG	0.101439	452	49	ABHD6:NM_020676.5:CAAGGATATGTGGCTCAGTG	1455322	10483144	0.780887	0.121597
ABHD6	4	NM_020676.5	CTGACAATCAATTTGTACAA	0.000374509	99	2	ABHD6:NM_020676.5:CTGACAATCAATTTGTACAA	1455322	10483144	0.14552	0.000637308
ABHD8	4	NM_024527.4	GATGAAAAAGAGCACCACGT	0.246365	16	0	ABHD8:NM_024527.4:GATGAAAAAGAGCACCACGT	1455322	10483144	0	0.279212
ABHD8	4	NM_024527.4	GCCGGGCTTGACCTCTACAA	2.21E-30	44	63	ABHD8:NM_024527.4:GCCGGGCTTGACCTCTACAA	1455322	10483144	10.3113	5.24E-29
ABHD8	4	NM_024527.4	TCACCGTGTACCGCAATGGG	3.44E-14	245	0	ABHD8:NM_024527.4:TCACCGTGTACCGCAATGGG	1455322	10483144	0	1.92E-13
ABHD8	4	NM_024527.4	GTACCCAGACCTAGTGCACA	8.54E-06	383	92	ABHD8:NM_024527.4:GTACCCAGACCTAGTGCACA	1455322	10483144	1.73034	1.83E-05
ABI1	4	NM_005470.3	GTTGTGTCGAGATATCTGCC	2.88E-27	159	100	ABI1:NM_005470.3:GTTGTGTCGAGATATCTGCC	1455322	10483144	4.53088	5.42E-26
ABI1	4	NM_005470.3	GTTTCCGAATATACCTTACA	2.83E-08	139	0	ABI1:NM_005470.3:GTTTCCGAATATACCTTACA	1455322	10483144	0	8.19E-08
ABI1	4	NM_005470.3	TCGCCACCCACTATTGGACC	1.09E-27	196	112	ABI1:NM_005470.3:TCGCCACCCACTATTGGACC	1455322	10483144	4.11685	2.14E-26
ABI1	4	NM_005470.3	GAGTTACCAGAACCTGACTC	1.15E-06	109	0	ABI1:NM_005470.3:GAGTTACCAGAACCTGACTC	1455322	10483144	0	2.75E-06
ABI2	4	NM_005759.5	TGCCTATCTGATAAACACCT	0.16156	20	0	ABI2:NM_005759.5:TGCCTATCTGATAAACACCT	1455322	10483144	0	0.187137
ABI2	4	NM_005759.5	ACGAACTGGTCGTTCAAGGT	0.00328324	47	0	ABI2:NM_005759.5:ACGAACTGGTCGTTCAAGGT	1455322	10483144	0	0.00484385
ABI2	4	NM_005759.5	CATACTCCCCCAACAATAGG	0.00214701	51	0	ABI2:NM_005759.5:CATACTCCCCCAACAATAGG	1455322	10483144	0	0.00326614
ABI2	4	NM_005759.5	TTACCTGGAAAGACACTGGG	1.45E-05	91	0	ABI2:NM_005759.5:TTACCTGGAAAGACACTGGG	1455322	10483144	0	2.99E-05
ABI3	4	NM_016428.2	CCTGTCTCGAAAGAGCATCA	2.53E-18	318	0	ABI3:NM_016428.2:CCTGTCTCGAAAGAGCATCA	1455322	10483144	0	2.17E-17
ABI3	4	NM_016428.2	TCAGGCCACAGACAAGCGGA	9.56E-16	316	114	ABI3:NM_016428.2:TCAGGCCACAGACAAGCGGA	1455322	10483144	2.59882	6.31E-15
ABI3	4	NM_016428.2	GCGATGACCTTCTGGCCGGG	0.940493	369	50	ABI3:NM_016428.2:GCGATGACCTTCTGGCCGGG	1455322	10483144	0.976057	0.974852
ABI3	4	NM_016428.2	CGGGCACACTCTGCGCATGT	1.02E-07	130	0	ABI3:NM_016428.2:CGGGCACACTCTGCGCATGT	1455322	10483144	0	2.75E-07
ABI3BP	4	NM_015429.3	TCCTCATAAACCATACCCTG	0.00229707	53	0	ABI3BP:NM_015429.3:TCCTCATAAACCATACCCTG	1455322	10483144	0	0.00345218
ABI3BP	4	NM_015429.3	GAGATATCAGATTCCTACAC	4.25E-06	101	0	ABI3BP:NM_015429.3:GAGATATCAGATTCCTACAC	1455322	10483144	0	9.36E-06
ABI3BP	4	NM_015429.3	GGGATAGATGTAGTTTGCTG	0.00328343	48	0	ABI3BP:NM_015429.3:GGGATAGATGTAGTTTGCTG	1455322	10483144	0	0.00484385
ABI3BP	4	NM_015429.3	TCTAATGCACTAGACGTAGT	2.17E-07	121	0	ABI3BP:NM_015429.3:TCTAATGCACTAGACGTAGT	1455322	10483144	0	5.68E-07
ABL1	4	NM_007313.2	TCAGTGATGATATAGAACGG	9.14E-18	214	95	ABL1:NM_007313.2:TCAGTGATGATATAGAACGG	1455322	10483144	3.19792	7.42E-17
ABL1	4	NM_007313.2	CTTAGGCTATAATCACAATG	0.00011352	283	68	ABL1:NM_007313.2:CTTAGGCTATAATCACAATG	1455322	10483144	1.73086	0.000207624
ABL1	4	NM_007313.2	GGTTCATCATCATTCAACGG	3.46E-08	85	38	ABL1:NM_007313.2:GGTTCATCATCATTCAACGG	1455322	10483144	3.22029	9.94E-08
ABL1	4	NM_007313.2	TTGCTCCCTCGAAAAGAGCG	1.22E-24	427	0	ABL1:NM_007313.2:TTGCTCCCTCGAAAAGAGCG	1455322	10483144	0	1.84E-23
ABL2	4	NM_007314.3	TATCGAATGGAACAGCCTGA	0.157027	19	0	ABL2:NM_007314.3:TATCGAATGGAACAGCCTGA	1455322	10483144	0	0.182743
ABL2	4	NM_007314.3	AACCTCTGTAATGACGACGG	9.68E-13	171	71	ABL2:NM_007314.3:AACCTCTGTAATGACGACGG	1455322	10483144	2.99096	4.58E-12
ABL2	4	NM_007314.3	GGTTCAACATCACAACCATA	0.0064323	148	35	ABL2:NM_007314.3:GGTTCAACATCACAACCATA	1455322	10483144	1.7035	0.00910886
ABL2	4	NM_007314.3	TGTACACCATCACTCCACAG	0.0002071	63	23	ABL2:NM_007314.3:TGTACACCATCACTCCACAG	1455322	10483144	2.62981	0.000362337
ABLIM1	4	NM_002313.5	TCTAACTCCAACTTACGCTC	0.271367	45	3	ABLIM1:NM_002313.5:TCTAACTCCAACTTACGCTC	1455322	10483144	0.480221	0.305327
ABLIM1	4	NM_002313.5	TAAGCAATCTACGAAGACCG	0.000398977	64	0	ABLIM1:NM_002313.5:TAAGCAATCTACGAAGACCG	1455322	10483144	0	0.000674867
ABLIM1	4	NM_002313.5	TGTTACATACACGCCCACGT	0.00503292	45	0	ABLIM1:NM_002313.5:TGTTACATACACGCCCACGT	1455322	10483144	0	0.00720722
ABLIM1	4	NM_002313.5	TCTTTCGGACTGGACGACAT	0.00519922	46	0	ABLIM1:NM_002313.5:TCTTTCGGACTGGACGACAT	1455322	10483144	0	0.00739919
ABLIM2	4	NM_001130083.1	GCTGTGAGAAATACATCACG	0.0427233	29	0	ABLIM2:NM_001130083.1:GCTGTGAGAAATACATCACG	1455322	10483144	0	0.053761
ABLIM2	4	NM_001130083.1	CTTACATAAATCACACGGCT	2.18E-07	122	0	ABLIM2:NM_001130083.1:CTTACATAAATCACACGGCT	1455322	10483144	0	5.68E-07
ABLIM2	4	NM_001130083.1	GTGAGTAGGAGATCATGTCG	0.00214701	51	0	ABLIM2:NM_001130083.1:GTGAGTAGGAGATCATGTCG	1455322	10483144	0	0.00326614
ABLIM2	4	NM_001130083.1	AGGTCGGAGTGTAGCGCCCG	7.73E-07	113	0	ABLIM2:NM_001130083.1:AGGTCGGAGTGTAGCGCCCG	1455322	10483144	0	1.88E-06
ABLIM3	4	NM_014945.3	AGGTCACCTTGTCTCCAATG	5.86E-32	559	0	ABLIM3:NM_014945.3:AGGTCACCTTGTCTCCAATG	1455322	10483144	0	1.55E-30
ABLIM3	4	NM_014945.3	GGAAGTGGTTGTTGTGCACG	0.365503	310	36	ABLIM3:NM_014945.3:GGAAGTGGTTGTTGTGCACG	1455322	10483144	0.836535	0.40678
ABLIM3	4	NM_014945.3	TGGGGGAGTCTATGTACCCC	3.41E-09	153	0	ABLIM3:NM_014945.3:TGGGGGAGTCTATGTACCCC	1455322	10483144	0	1.11E-08
ABLIM3	4	NM_014945.3	CAAGGTTAAGTCTATCTACG	4.91E-05	80	0	ABLIM3:NM_014945.3:CAAGGTTAAGTCTATCTACG	1455322	10483144	0	9.43E-05
ABO	4	NM_020469.2	ATGGAGTTCCGCGACCACGT	2.13E-05	86	0	ABO:NM_020469.2:ATGGAGTTCCGCGACCACGT	1455322	10483144	0	4.29E-05
ABO	4	NM_020469.2	TGATCAGTGACTTCTGCGAG	0.456805	137	15	ABO:NM_020469.2:TGATCAGTGACTTCTGCGAG	1455322	10483144	0.788689	0.496187
ABO	4	NM_020469.2	CCGGTCCCCAGCGTCACGCG	0.0662817	26	0	ABO:NM_020469.2:CCGGTCCCCAGCGTCACGCG	1455322	10483144	0	0.0813929
ABO	4	NM_020469.2	AGCCAAAGGTGCTGACACCG	1.81E-06	107	0	ABO:NM_020469.2:AGCCAAAGGTGCTGACACCG	1455322	10483144	0	4.18E-06
ABR	4	NM_021962.4	CAAGAGTGAAATCCAGAAGG	4.87E-19	189	91	ABR:NM_021962.4:CAAGAGTGAAATCCAGAAGG	1455322	10483144	3.46813	4.48E-18
ABR	4	NM_021962.4	GAGGCTTGACACTCACGTGT	2.84E-10	172	0	ABR:NM_021962.4:GAGGCTTGACACTCACGTGT	1455322	10483144	0	1.04E-09
ABR	4	NM_021962.4	TACTGTCCTCGGACTACGAG	3.37E-07	67	31	ABR:NM_021962.4:TACTGTCCTCGGACTACGAG	1455322	10483144	3.33278	8.55E-07
ABR	4	NM_021962.4	CTGCAGTGACAACGCCCAAG	4.99E-07	115	0	ABR:NM_021962.4:CTGCAGTGACAACGCCCAAG	1455322	10483144	0	1.25E-06
ABRA	4	NM_139166.4	CCTCAGCCACAGGTACGAGA	1.93E-06	108	0	ABRA:NM_139166.4:CCTCAGCCACAGGTACGAGA	1455322	10483144	0	4.43E-06
ABRA	4	NM_139166.4	CCTGGTGTCTGAGCTAACCA	2.38E-18	317	0	ABRA:NM_139166.4:CCTGGTGTCTGAGCTAACCA	1455322	10483144	0	2.05E-17
ABRA	4	NM_139166.4	GAATGCATTCACTTACTGGG	2.42E-11	193	0	ABRA:NM_139166.4:GAATGCATTCACTTACTGGG	1455322	10483144	0	9.92E-11
ABRA	4	NM_139166.4	GAAAGAGGTGTCCAAAACGG	0.000430079	66	0	ABRA:NM_139166.4:GAAAGAGGTGTCCAAAACGG	1455322	10483144	0	0.000719194
ABRACL	4	NM_021243.2	GGTTGGCACATTTATCATCA	1.31E-09	52	32	ABRACL:NM_021243.2:GGTTGGCACATTTATCATCA	1455322	10483144	4.43318	4.44E-09
ABRACL	4	NM_021243.2	AGCAATGAATGTGGATCACG	0.000117898	75	0	ABRACL:NM_021243.2:AGCAATGAATGTGGATCACG	1455322	10483144	0	0.000213382
ABRACL	4	NM_021243.2	AAAGTTAAGCGTGAAATTTG	1.33E-10	181	0	ABRACL:NM_021243.2:AAAGTTAAGCGTGAAATTTG	1455322	10483144	0	5.00E-10
ABRACL	4	NM_021243.2	CGAGGTTAACCTCTTAGTGG	0.000261846	67	0	ABRACL:NM_021243.2:CGAGGTTAACCTCTTAGTGG	1455322	10483144	0	0.000453476
ABT1	4	NM_013375.3	AAAAAAGCGGTCCTACACCA	0.00328343	48	0	ABT1:NM_013375.3:AAAAAAGCGGTCCTACACCA	1455322	10483144	0	0.00484385
ABT1	4	NM_013375.3	GACGCGTCCGACCTCGCCAT	0.0184005	36	0	ABT1:NM_013375.3:GACGCGTCCGACCTCGCCAT	1455322	10483144	0	0.0242818
ABT1	4	NM_013375.3	GTTCCAAAGATCATAACGGA	2.72E-08	137	0	ABT1:NM_013375.3:GTTCCAAAGATCATAACGGA	1455322	10483144	0	7.95E-08
ABT1	4	NM_013375.3	AGAACAGACACTAGATGCGG	0.00140697	54	0	ABT1:NM_013375.3:AGAACAGACACTAGATGCGG	1455322	10483144	0	0.00219543
ABTB1	3	NM_172027.2	GGGCTCGGAAGTAGTCACTG	0.0184005	36	0	ABTB1:NM_172027.2:GGGCTCGGAAGTAGTCACTG	1455322	10483144	0	0.0242818
ABTB1	3	NM_172027.2	CGCACTTACTCGGAGCTCGG	0.00328324	47	0	ABTB1:NM_172027.2:CGCACTTACTCGGAGCTCGG	1455322	10483144	0	0.00484385
ABTB1	3	NM_172027.2	CTACAAAGACCACGTCACTG	1.49E-18	77	57	ABTB1:NM_172027.2:CTACAAAGACCACGTCACTG	1455322	10483144	5.33254	1.32E-17
ABTB2	4	NM_145804.2	AGGGGCTGAAGTATGCGGGG	4.75E-14	240	0	ABTB2:NM_145804.2:AGGGGCTGAAGTATGCGGGG	1455322	10483144	0	2.62E-13
ABTB2	4	NM_145804.2	GAGGGCTCGGCAGTGAACGG	0.000408512	65	0	ABTB2:NM_145804.2:GAGGGCTCGGCAGTGAACGG	1455322	10483144	0	0.000686962
ABTB2	4	NM_145804.2	CCTCATCAACCAAGCCATCG	0.0248118	517	52	ABTB2:NM_145804.2:CCTCATCAACCAAGCCATCG	1455322	10483144	0.724502	0.0323728
ABTB2	4	NM_145804.2	TGTTCAAGGTCATTCTCGGG	5.70E-13	221	0	ABTB2:NM_145804.2:TGTTCAAGGTCATTCTCGGG	1455322	10483144	0	2.77E-12
ACAA1	4	NM_001607.3	GCCCTTGTCATCATGGACCG	2.45E-29	43	61	ACAA1:NM_001607.3:GCCCTTGTCATCATGGACCG	1455322	10483144	10.216	5.35E-28
ACAA1	4	NM_001607.3	CTGCCGAGAGAAGCTCGTCG	2.54E-17	39	41	ACAA1:NM_001607.3:CTGCCGAGAGAAGCTCGTCG	1455322	10483144	7.57388	1.98E-16
ACAA1	4	NM_001607.3	TCAATAGACAGTGTTCGTCG	0.00229707	53	0	ACAA1:NM_001607.3:TCAATAGACAGTGTTCGTCG	1455322	10483144	0	0.00345218
ACAA1	4	NM_001607.3	AGCGCGAAGTAATATTTCCA	1	7	0	ACAA1:NM_001607.3:AGCGCGAAGTAATATTTCCA	1455322	10483144	0	1
ACAA2	4	NM_006111.2	TTTCTGTAACTGTTCCAGGG	0.0662817	26	0	ACAA2:NM_006111.2:TTTCTGTAACTGTTCCAGGG	1455322	10483144	0	0.0813929
ACAA2	4	NM_006111.2	TGTTACTGCAGGGAATGCAT	1.20E-12	7	19	ACAA2:NM_006111.2:TGTTACTGCAGGGAATGCAT	1455322	10483144	19.5515	5.65E-12
ACAA2	4	NM_006111.2	TACCTGACATCCATTCACAA	0.000113962	74	0	ACAA2:NM_006111.2:TACCTGACATCCATTCACAA	1455322	10483144	0	0.000207624
ACAA2	4	NM_006111.2	TAGCAGTGAAGTCTTTCAGA	1.41E-05	90	0	ACAA2:NM_006111.2:TAGCAGTGAAGTCTTTCAGA	1455322	10483144	0	2.91E-05
ACACA	4	NM_198834.2	CCAGAGTCCCACATTCCCTG	1.96E-12	211	0	ACACA:NM_198834.2:CCAGAGTCCCACATTCCCTG	1455322	10483144	0	9.04E-12
ACACA	4	NM_198834.2	TGATGGGTCCATGATAACCG	0.01794	34	0	ACACA:NM_198834.2:TGATGGGTCCATGATAACCG	1455322	10483144	0	0.0238115
ACACA	4	NM_198834.2	TATTTGCCTAGGTACCGAAG	3.23E-14	29	32	ACACA:NM_198834.2:TATTTGCCTAGGTACCGAAG	1455322	10483144	7.94858	1.82E-13
ACACA	4	NM_198834.2	AATGCATGCGGTCTATCCGT	0.000609031	61	0	ACACA:NM_198834.2:AATGCATGCGGTCTATCCGT	1455322	10483144	0	0.000999337
ACACB	4	NM_001093.3	GAACTCGAATATGGCCAGCG	0.000931431	58	0	ACACB:NM_001093.3:GAACTCGAATATGGCCAGCG	1455322	10483144	0	0.00148184
ACACB	4	NM_001093.3	AAAGCGTGTGACAAACTCAG	4.44E-05	153	45	ACACB:NM_001093.3:AAAGCGTGTGACAAACTCAG	1455322	10483144	2.11867	8.61E-05
ACACB	4	NM_001093.3	GTCGGAGTCCATAATCCACA	0.000398977	64	0	ACACB:NM_001093.3:GTCGGAGTCCATAATCCACA	1455322	10483144	0	0.000674867
ACACB	4	NM_001093.3	ACAACGACATCGACACCGGG	1.02E-07	130	0	ACACB:NM_001093.3:ACAACGACATCGACACCGGG	1455322	10483144	0	2.75E-07
ACAD10	4	NM_025247.5	ATCGCTTGTAGACTCCCTGT	0.00328324	47	0	ACAD10:NM_025247.5:ATCGCTTGTAGACTCCCTGT	1455322	10483144	0	0.00484385
ACAD10	4	NM_025247.5	CCAGCTCATACCTCAAGGGG	0.00337195	49	0	ACAD10:NM_025247.5:CCAGCTCATACCTCAAGGGG	1455322	10483144	0	0.00494441
ACAD10	4	NM_025247.5	TCCAACTTACTACATCAGGC	3.28E-05	84	0	ACAD10:NM_025247.5:TCCAACTTACTACATCAGGC	1455322	10483144	0	6.42E-05
ACAD10	4	NM_025247.5	AGCTCGATACTGCTTAACCC	0.10776	24	0	ACAD10:NM_025247.5:AGCTCGATACTGCTTAACCC	1455322	10483144	0	0.127768
ACAD11	4	NM_032169.4	TTGTTTGTACAGACTCGGAA	1.45E-05	91	0	ACAD11:NM_032169.4:TTGTTTGTACAGACTCGGAA	1455322	10483144	0	2.99E-05
ACAD11	4	NM_032169.4	CCTTGGCCAAAAGTAGAACA	3.28E-05	84	0	ACAD11:NM_032169.4:CCTTGGCCAAAAGTAGAACA	1455322	10483144	0	6.42E-05
ACAD11	4	NM_032169.4	CCACTCCGATAGCTGTTGCA	0.0809507	126	26	ACAD11:NM_032169.4:CCACTCCGATAGCTGTTGCA	1455322	10483144	1.4864	0.0984691
ACAD11	4	NM_032169.4	CTGAGCCAATGTTTCTACCG	0.00328343	48	0	ACAD11:NM_032169.4:CTGAGCCAATGTTTCTACCG	1455322	10483144	0	0.00484385
ACAD8	4	NM_014384.2	CAAGGCTTCAAAAATGACAG	1.16E-15	269	0	ACAD8:NM_014384.2:CAAGGCTTCAAAAATGACAG	1455322	10483144	0	7.57E-15
ACAD8	4	NM_014384.2	TCGAAGATCACAGCTCGTGT	2.55E-19	213	98	ACAD8:NM_014384.2:TCGAAGATCACAGCTCGTGT	1455322	10483144	3.31423	2.42E-18
ACAD8	4	NM_014384.2	GCTTCGGAAATGAGGAACAG	2.18E-07	122	0	ACAD8:NM_014384.2:GCTTCGGAAATGAGGAACAG	1455322	10483144	0	5.68E-07
ACAD8	4	NM_014384.2	TCAGTCCTCTCACGGCAATG	0.446373	178	20	ACAD8:NM_014384.2:TCAGTCCTCTCACGGCAATG	1455322	10483144	0.809373	0.485246
ACAD9	4	NM_014049.4	CTTGCCTAAACTGGCGTCCG	0.595515	180	28	ACAD9:NM_014049.4:CTTGCCTAAACTGGCGTCCG	1455322	10483144	1.12049	0.639308
ACAD9	4	NM_014049.4	GAAGATAAATTAGGCATTCG	0.000355282	182	47	ACAD9:NM_014049.4:GAAGATAAATTAGGCATTCG	1455322	10483144	1.86019	0.000605282
ACAD9	4	NM_014049.4	GGACTCCCGAAAAATTGACC	5.91E-09	40	27	ACAD9:NM_014049.4:GGACTCCCGAAAAATTGACC	1455322	10483144	4.86245	1.85E-08
ACAD9	4	NM_014049.4	CACCATGTACTCAAGACTAG	0.135675	106	21	ACAD9:NM_014049.4:CACCATGTACTCAAGACTAG	1455322	10483144	1.42707	0.159748
ACADL	4	NM_001608.3	CAGAAAAAGGCTAATACCAT	1.81E-06	107	0	ACADL:NM_001608.3:CAGAAAAAGGCTAATACCAT	1455322	10483144	0	4.18E-06
ACADL	4	NM_001608.3	TAAAATGGGATTAAAAGCCC	1.19E-17	79	56	ACADL:NM_001608.3:TAAAATGGGATTAAAAGCCC	1455322	10483144	5.10639	9.58E-17
ACADL	4	NM_001608.3	GCCACTTACTCTGAGTGATG	9.66E-08	129	0	ACADL:NM_001608.3:GCCACTTACTCTGAGTGATG	1455322	10483144	0	2.62E-07
ACADL	4	NM_001608.3	CTCCTCCCAGACAATAGCTG	0.00238102	81	24	ACADL:NM_001608.3:CTCCTCCCAGACAATAGCTG	1455322	10483144	2.13434	0.00357537
ACADM	4	NM_000016.5	AATTGGCTTATGGATGTACA	3.70E-11	190	0	ACADM:NM_000016.5:AATTGGCTTATGGATGTACA	1455322	10483144	0	1.48E-10
ACADM	4	NM_000016.5	AAGATGTGGATAACCAACGG	0.000113368	73	0	ACADM:NM_000016.5:AAGATGTGGATAACCAACGG	1455322	10483144	0	0.000207579
ACADM	4	NM_000016.5	GTATTTGGGGAGAATGACTG	2.64E-06	102	0	ACADM:NM_000016.5:GTATTTGGGGAGAATGACTG	1455322	10483144	0	6.01E-06
ACADM	4	NM_000016.5	ATTGTGGAAGCAGATACCCC	3.42E-16	279	0	ACADM:NM_000016.5:ATTGTGGAAGCAGATACCCC	1455322	10483144	0	2.37E-15
ACADS	4	NM_000017.3	ACACACCATCTACCAGTCTG	1.83E-05	493	34	ACADS:NM_000017.3:ACACACCATCTACCAGTCTG	1455322	10483144	0.496769	3.74E-05
ACADS	4	NM_000017.3	GACACTCATGATGACTCCGG	0.00503292	45	0	ACADS:NM_000017.3:GACACTCATGATGACTCCGG	1455322	10483144	0	0.00720722
ACADS	4	NM_000017.3	GGCAGGTACCTGGTTCGCTG	9.24E-06	93	0	ACADS:NM_000017.3:GGCAGGTACCTGGTTCGCTG	1455322	10483144	0	1.96E-05
ACADS	4	NM_000017.3	TAAGGAACATCTCTTCCCAG	4.51E-12	205	0	ACADS:NM_000017.3:TAAGGAACATCTCTTCCCAG	1455322	10483144	0	2.00E-11
ACADSB	4	NM_001609.3	ATGGAGAAATCAGTAATACA	2.64E-06	102	0	ACADSB:NM_001609.3:ATGGAGAAATCAGTAATACA	1455322	10483144	0	6.01E-06
ACADSB	4	NM_001609.3	ATTGAGTAGAGCTTCTGACT	0.253954	17	0	ACADSB:NM_001609.3:ATTGAGTAGAGCTTCTGACT	1455322	10483144	0	0.286411
ACADSB	4	NM_001609.3	TTCGAATGTTAACGGGCAGG	3.64E-16	280	0	ACADSB:NM_001609.3:TTCGAATGTTAACGGGCAGG	1455322	10483144	0	2.51E-15
ACADSB	4	NM_001609.3	AGCCAAAGTTGATGCATCTG	2.93E-07	48	26	ACADSB:NM_001609.3:AGCCAAAGTTGATGCATCTG	1455322	10483144	3.90145	7.53E-07
ACADVL	4	NM_000018.3	TCCTGGTCAGAGCGTCAGAG	3.56E-09	155	0	ACADVL:NM_000018.3:TCCTGGTCAGAGCGTCAGAG	1455322	10483144	0	1.14E-08
ACADVL	4	NM_000018.3	GTCTAACCGAGCCCTCAAGC	5.66E-11	187	0	ACADVL:NM_000018.3:GTCTAACCGAGCCCTCAAGC	1455322	10483144	0	2.22E-10
ACADVL	4	NM_000018.3	CACTAATCGTACCCAGTTTG	1.74E-06	105	0	ACADVL:NM_000018.3:CACTAATCGTACCCAGTTTG	1455322	10483144	0	4.07E-06
ACADVL	4	NM_000018.3	GTGGAGGAGACCACTTGGCA	0.042158	28	0	ACADVL:NM_000018.3:GTGGAGGAGACCACTTGGCA	1455322	10483144	0	0.0533177
ACAN	4	NM_013227.3	CCTGCGCTCCAATGACTCTG	0.176443	68	14	ACAN:NM_013227.3:CCTGCGCTCCAATGACTCTG	1455322	10483144	1.48303	0.203855
ACAN	4	NM_013227.3	GAACCAGCCTATACCCCAGT	4.47E-18	46	45	ACAN:NM_013227.3:GAACCAGCCTATACCCCAGT	1455322	10483144	7.04672	3.75E-17
ACAN	4	NM_013227.3	GAGGGCAGTTCACCAACCGT	1.45E-05	91	0	ACAN:NM_013227.3:GAGGGCAGTTCACCAACCGT	1455322	10483144	0	2.99E-05
ACAN	4	NM_013227.3	CAGCGGTCACCTGCACGACG	3.90E-19	95	64	ACAN:NM_013227.3:CAGCGGTCACCTGCACGACG	1455322	10483144	4.85307	3.64E-18
ACAP1	4	NM_014716.3	AGGTCTGCGGGGTTTCCGAG	4.13E-20	350	0	ACAP1:NM_014716.3:AGGTCTGCGGGGTTTCCGAG	1455322	10483144	0	4.22E-19
ACAP1	4	NM_014716.3	CAGAACCAAGCTTAAGAGAG	4.16E-46	61	94	ACAP1:NM_014716.3:CAGAACCAAGCTTAAGAGAG	1455322	10483144	11.0986	2.77E-44
ACAP1	4	NM_014716.3	TGCCGGAACACTGAATGCAG	6.48E-10	166	0	ACAP1:NM_014716.3:TGCCGGAACACTGAATGCAG	1455322	10483144	0	2.28E-09
ACAP1	4	NM_014716.3	GTCACAAATGCCGACAACGA	5.06E-07	116	0	ACAP1:NM_014716.3:GTCACAAATGCCGACAACGA	1455322	10483144	0	1.26E-06
ACAP2	4	NM_012287.5	ATATATCAGAGCAAAATATG	0.100755	22	0	ACAP2:NM_012287.5:ATATATCAGAGCAAAATATG	1455322	10483144	0	0.120798
ACAP2	4	NM_012287.5	TCCGGAGCACTCGATACACA	0.00155578	138	36	ACAP2:NM_012287.5:TCCGGAGCACTCGATACACA	1455322	10483144	1.87908	0.00239715
ACAP2	4	NM_012287.5	ACTATAGGATAATCCGACTG	0.000300441	111	33	ACAP2:NM_012287.5:ACTATAGGATAATCCGACTG	1455322	10483144	2.14156	0.000513369
ACAP2	4	NM_012287.5	TGAACTTGGACCCTACATGA	3.02E-08	140	0	ACAP2:NM_012287.5:TGAACTTGGACCCTACATGA	1455322	10483144	0	8.70E-08
ACAP3	4	NM_030649.2	CTCCACTTTGGACTCATCGT	2.83E-08	139	0	ACAP3:NM_030649.2:CTCCACTTTGGACTCATCGT	1455322	10483144	0	8.19E-08
ACAP3	4	NM_030649.2	CTGGATCAAGGACAAATACG	7.36E-28	485	0	ACAP3:NM_030649.2:CTGGATCAAGGACAAATACG	1455322	10483144	0	1.45E-26
ACAP3	4	NM_030649.2	CCTCGCTATAGCAACTGTCA	1.51E-34	298	156	ACAP3:NM_030649.2:CCTCGCTATAGCAACTGTCA	1455322	10483144	3.77122	4.78E-33
ACAP3	4	NM_030649.2	GTTCGCTGACAGCCTACAGG	0.013782	168	37	ACAP3:NM_030649.2:GTTCGCTGACAGCCTACAGG	1455322	10483144	1.58645	0.0185867
ACAT1	4	NM_000019.3	CTGCCTAAAAAAGATCCAAT	1.32E-12	59	40	ACAT1:NM_000019.3:CTGCCTAAAAAAGATCCAAT	1455322	10483144	4.88385	6.18E-12
ACAT1	4	NM_000019.3	GAAGTGAAAGAAGCATACAT	5.22E-09	151	0	ACAT1:NM_000019.3:GAAGTGAAAGAAGCATACAT	1455322	10483144	0	1.64E-08
ACAT1	4	NM_000019.3	TTCTGCGCAGGATGTGATGG	8.10E-24	176	98	ACAT1:NM_000019.3:TTCTGCGCAGGATGTGATGG	1455322	10483144	4.01162	1.14E-22
ACAT1	4	NM_000019.3	GAGGATCAACACCATATGGT	3.23E-05	83	0	ACAT1:NM_000019.3:GAGGATCAACACCATATGGT	1455322	10483144	0	6.36E-05
ACAT2	4	NM_005891.2	CCTGTTAGACAAGCCAGTGT	1.15E-10	55	35	ACAT2:NM_005891.2:CCTGTTAGACAAGCCAGTGT	1455322	10483144	4.58425	4.40E-10
ACAT2	4	NM_005891.2	TCTATGTTGCTCCCATGGCG	5.70E-13	221	0	ACAT2:NM_005891.2:TCTATGTTGCTCCCATGGCG	1455322	10483144	0	2.77E-12
ACAT2	4	NM_005891.2	GCAGTCCAGTCAATAGGGAT	0.000430079	66	0	ACAT2:NM_005891.2:GCAGTCCAGTCAATAGGGAT	1455322	10483144	0	0.000719194
ACAT2	4	NM_005891.2	GTTCTCAAGTAAGCCAAGTG	0.0276423	32	0	ACAT2:NM_005891.2:GTTCTCAAGTAAGCCAAGTG	1455322	10483144	0	0.0356429
ACBD3	4	NM_022735.3	GGGCCGCGACCGGATCCAGG	1.55E-16	286	0	ACBD3:NM_022735.3:GGGCCGCGACCGGATCCAGG	1455322	10483144	0	1.11E-15
ACBD3	4	NM_022735.3	AAGAGAACGTCTGCAAAAGG	3.15E-10	274	5	ACBD3:NM_022735.3:AAGAGAACGTCTGCAAAAGG	1455322	10483144	0.131444	1.14E-09
ACBD3	4	NM_022735.3	ACATCAAAGAATCCAACCTC	0.0627688	141	11	ACBD3:NM_022735.3:ACATCAAAGAATCCAACCTC	1455322	10483144	0.561958	0.0779014
ACBD3	4	NM_022735.3	TGCGTCCCACAAAATAGAGA	0.00219152	52	0	ACBD3:NM_022735.3:TGCGTCCCACAAAATAGAGA	1455322	10483144	0	0.00331492
ACBD4	4	NM_001135705.1	ACCACTTATATCGTCCAATG	4.04E-05	143	43	ACBD4:NM_001135705.1:ACCACTTATATCGTCCAATG	1455322	10483144	2.16607	7.83E-05
ACBD4	4	NM_001135705.1	CAGGGAATCACAGAAAACCT	1.26E-10	180	0	ACBD4:NM_001135705.1:CAGGGAATCACAGAAAACCT	1455322	10483144	0	4.76E-10
ACBD4	4	NM_001135705.1	AGGTGATCCCTGACATGCCG	0.208475	429	49	ACBD4:NM_001135705.1:AGGTGATCCCTGACATGCCG	1455322	10483144	0.82277	0.239701
ACBD4	4	NM_001135705.1	GTGATCGACACAGTGCCCCT	0.00230103	188	11	ACBD4:NM_001135705.1:GTGATCGACACAGTGCCCCT	1455322	10483144	0.421466	0.0034577
ACBD5	4	NM_001042473.3	TGGTCATTCCAGTCAACCCA	3.33E-23	401	0	ACBD5:NM_001042473.3:TGGTCATTCCAGTCAACCCA	1455322	10483144	0	4.48E-22
ACBD5	4	NM_001042473.3	ACTGGGTGATATGACCAAAG	0.00573862	120	30	ACBD5:NM_001042473.3:ACTGGGTGATATGACCAAAG	1455322	10483144	1.80084	0.00815029
ACBD5	4	NM_001042473.3	AGCCCATTGATGAAAACTTG	2.86E-09	380	14	ACBD5:NM_001042473.3:AGCCCATTGATGAAAACTTG	1455322	10483144	0.265378	9.35E-09
ACBD5	4	NM_001042473.3	AGGTAAAATAGTCCAACCTG	0.0451451	158	12	ACBD5:NM_001042473.3:AGGTAAAATAGTCCAACCTG	1455322	10483144	0.547084	0.0564881
ACBD6	4	NM_032360.3	TTAAAAAACTAGATCCAGGT	5.66E-20	345	0	ACBD6:NM_032360.3:TTAAAAAACTAGATCCAGGT	1455322	10483144	0	5.71E-19
ACBD6	4	NM_032360.3	AAATATATTTGATTACTGCA	4.66E-05	419	28	ACBD6:NM_032360.3:AAATATATTTGATTACTGCA	1455322	10483144	0.481358	9.01E-05
ACBD6	4	NM_032360.3	CCTCGATCTCAGGGCTATGG	1.77E-22	390	0	ACBD6:NM_032360.3:CCTCGATCTCAGGGCTATGG	1455322	10483144	0	2.24E-21
ACBD6	4	NM_032360.3	AGCCATCAAATCGAAAAATG	0.00686811	409	80	ACBD6:NM_032360.3:AGCCATCAAATCGAAAAATG	1455322	10483144	1.40898	0.00971343
ACBD7	4	NM_001039844.2	ACAGGGCTGCAGAAGATGTG	6.05E-05	158	45	ACBD7:NM_001039844.2:ACAGGGCTGCAGAAGATGTG	1455322	10483144	2.05164	0.00011459
ACBD7	4	NM_001039844.2	CTGAAAGCAAGACCAGATGA	0.0331331	190	39	ACBD7:NM_001039844.2:CTGAAAGCAAGACCAGATGA	1455322	10483144	1.47858	0.0423317
ACBD7	4	NM_001039844.2	GAGAACTGAAAGAACTCTAT	1.64E-28	64	69	ACBD7:NM_001039844.2:GAGAACTGAAAGAACTCTAT	1455322	10483144	7.76636	3.40E-27
ACBD7	4	NM_001039844.2	GCAAAGCCAAATGGGAAGCA	7.16E-12	203	0	ACBD7:NM_001039844.2:GCAAAGCCAAATGGGAAGCA	1455322	10483144	0	3.09E-11
ACCS	4	NM_001127219.1	GGGGAGTATACATCACCCAG	0.0179467	35	0	ACCS:NM_001127219.1:GGGGAGTATACATCACCCAG	1455322	10483144	0	0.0238115
ACCS	4	NM_001127219.1	TAGGTGGTTGTCCTGAATGG	4.08E-29	48	63	ACCS:NM_001127219.1:TAGGTGGTTGTCCTGAATGG	1455322	10483144	9.45638	8.81E-28
ACCS	4	NM_001127219.1	CCCAACAGACTTCTCAAACA	1.07E-15	136	69	ACCS:NM_001127219.1:CCCAACAGACTTCTCAAACA	1455322	10483144	3.6549	7.05E-15
ACCS	4	NM_001127219.1	TGTGATAGCGCCATAGTAAG	0.179439	133	25	ACCS:NM_001127219.1:TGTGATAGCGCCATAGTAAG	1455322	10483144	1.35401	0.207223
ACCSL	4	NM_001031854.2	TCTTAGGGGAAAAAGGTCCG	8.45E-18	308	0	ACCSL:NM_001031854.2:TCTTAGGGGAAAAAGGTCCG	1455322	10483144	0	6.87E-17
ACCSL	4	NM_001031854.2	AAGTGACATGAACTGCATTG	0.340581	279	32	ACCSL:NM_001031854.2:AAGTGACATGAACTGCATTG	1455322	10483144	0.826204	0.380124
ACCSL	4	NM_001031854.2	GATCAACCTCCTACAGTCTG	2.84E-10	172	0	ACCSL:NM_001031854.2:GATCAACCTCCTACAGTCTG	1455322	10483144	0	1.04E-09
ACCSL	4	NM_001031854.2	TCCCACGGATGGATAGGTCG	6.48E-10	166	0	ACCSL:NM_001031854.2:TCCCACGGATGGATAGGTCG	1455322	10483144	0	2.28E-09
ACD	4	NM_001082486.1	AAGCAGCGTGGCCCCGACGT	3.03E-13	366	117	ACD:NM_001082486.1:AAGCAGCGTGGCCCCGACGT	1455322	10483144	2.30275	1.52E-12
ACD	4	NM_001082486.1	AGATGCACAGCATTGAGCTG	0.00130065	512	102	ACD:NM_001082486.1:AGATGCACAGCATTGAGCTG	1455322	10483144	1.43506	0.00204378
ACD	4	NM_001082486.1	GCTTCTGGATGAAATGCGGG	0.0479496	427	43	ACD:NM_001082486.1:GCTTCTGGATGAAATGCGGG	1455322	10483144	0.725385	0.0599106
ACD	4	NM_001082486.1	ATCCGCTGGGTGTAGCCGTG	3.13E-21	367	0	ACD:NM_001082486.1:ATCCGCTGGGTGTAGCCGTG	1455322	10483144	0	3.54E-20
ACE	4	NM_000789.3	GTTTCGTTTCGGGTAACAGG	1.56E-07	127	0	ACE:NM_000789.3:GTTTCGTTTCGGGTAACAGG	1455322	10483144	0	4.13E-07
ACE	4	NM_000789.3	GTTGTAGAAGTCCCAAGCCG	0.914034	176	25	ACE:NM_000789.3:GTTGTAGAAGTCCCAAGCCG	1455322	10483144	1.0232	0.9492
ACE	4	NM_000789.3	GGAAAACATCTACGACATGG	2.84E-10	173	0	ACE:NM_000789.3:GGAAAACATCTACGACATGG	1455322	10483144	0	1.04E-09
ACE	4	NM_000789.3	GGTGTGGAACGAGTATGCCG	0.00219152	52	0	ACE:NM_000789.3:GGTGTGGAACGAGTATGCCG	1455322	10483144	0	0.00331492
ACE2	4	NM_021804.2	CAGGATCCTTATGTGCACAA	0.724038	65	10	ACE2:NM_021804.2:CAGGATCCTTATGTGCACAA	1455322	10483144	1.10817	0.760779
ACE2	4	NM_021804.2	CCAAAGGCGAGAGATAGTTG	3.60E-06	203	6	ACE2:NM_021804.2:CCAAAGGCGAGAGATAGTTG	1455322	10483144	0.212903	8.06E-06
ACE2	4	NM_021804.2	AACATCTTCATGCCTATGTG	1.64E-30	534	0	ACE2:NM_021804.2:AACATCTTCATGCCTATGTG	1455322	10483144	0	3.92E-29
ACE2	4	NM_021804.2	TGCACAGAGAATATTCAAGG	7.81E-09	147	0	ACE2:NM_021804.2:TGCACAGAGAATATTCAAGG	1455322	10483144	0	2.42E-08
ACER1	4	NM_133492.2	CCCAGACAACGTAAATGTAG	2.03E-08	79	37	ACER1:NM_133492.2:CCCAGACAACGTAAATGTAG	1455322	10483144	3.37359	6.00E-08
ACER1	4	NM_133492.2	TGGACGAGATCGCCATCCTG	0.00205548	86	25	ACER1:NM_133492.2:TGGACGAGATCGCCATCCTG	1455322	10483144	2.09402	0.0031483
ACER1	4	NM_133492.2	GAAGACCAGGCGGATGAACT	0.000609031	61	0	ACER1:NM_133492.2:GAAGACCAGGCGGATGAACT	1455322	10483144	0	0.000999337
ACER1	4	NM_133492.2	GGTGGCCGAGTTCTACAACA	1	3	0	ACER1:NM_133492.2:GGTGGCCGAGTTCTACAACA	1455322	10483144	0	1
ACER2	4	NM_001010887.2	ATTCAGGGGTAGGTTCAAGG	0.000369701	162	43	ACER2:NM_001010887.2:ATTCAGGGGTAGGTTCAAGG	1455322	10483144	1.91191	0.000629298
ACER2	4	NM_001010887.2	TATCGCCGAGTTCTACAACA	0.000141156	7	8	ACER2:NM_001010887.2:TATCGCCGAGTTCTACAACA	1455322	10483144	8.2323	0.000253265
ACER2	4	NM_001010887.2	CATCTGACCCAAGAAACTAA	3.07E-16	161	77	ACER2:NM_001010887.2:CATCTGACCCAAGAAACTAA	1455322	10483144	3.44493	2.15E-15
ACER2	4	NM_001010887.2	ATACCTTCTGGGGAACCACA	2.39E-34	55	74	ACER2:NM_001010887.2:ATACCTTCTGGGGAACCACA	1455322	10483144	9.69436	7.49E-33
ACER3	4	NM_001300953.1	CTCGGCGATGTACCAGGTCA	1.79E-26	33	52	ACER3:NM_001300953.1:CTCGGCGATGTACCAGGTCA	1455322	10483144	11.349	3.16E-25
ACER3	4	NM_001300953.1	AAAAGAGCCGATATTCCATC	0.206143	282	48	ACER3:NM_001300953.1:AAAAGAGCCGATATTCCATC	1455322	10483144	1.2261	0.237142
ACER3	4	NM_001300953.1	TATTAAACTGAATAGAACTA	0.000609031	61	0	ACER3:NM_001300953.1:TATTAAACTGAATAGAACTA	1455322	10483144	0	0.000999337
ACER3	4	NM_001300953.1	TAAGCCATGGATAAACCCTG	0.0184005	36	0	ACER3:NM_001300953.1:TAAGCCATGGATAAACCCTG	1455322	10483144	0	0.0242818
ACHE	4	NM_000665.4	GGTGTCCATGAACTACCGGG	0.100755	22	0	ACHE:NM_000665.4:GGTGTCCATGAACTACCGGG	1455322	10483144	0	0.120798
ACHE	4	NM_000665.4	TGGTGGGAATGACACAGAGC	0.0442718	30	0	ACHE:NM_000665.4:TGGTGGGAATGACACAGAGC	1455322	10483144	0	0.0554234
ACHE	4	NM_000665.4	TATGTGGACACCCTATACCC	6.08E-06	96	0	ACHE:NM_000665.4:TATGTGGACACCCTATACCC	1455322	10483144	0	1.32E-05
ACHE	4	NM_000665.4	TGTCCTCGTCTGGATCTATG	0.16156	20	0	ACHE:NM_000665.4:TGTCCTCGTCTGGATCTATG	1455322	10483144	0	0.187137
ACIN1	4	NM_014977.3	GAGGAATTAGCACTGGCCAA	1.29E-21	62	57	ACIN1:NM_014977.3:GAGGAATTAGCACTGGCCAA	1455322	10483144	6.62208	1.51E-20
ACIN1	4	NM_014977.3	CGTACTCATGCCAACCCTCG	1.76E-48	40	86	ACIN1:NM_014977.3:CGTACTCATGCCAACCCTCG	1455322	10483144	15.488	1.34E-46
ACIN1	4	NM_014977.3	TGAGGGACAAAAATCTAGGG	3.25E-59	64	114	ACIN1:NM_014977.3:TGAGGGACAAAAATCTAGGG	1455322	10483144	12.8319	4.39E-57
ACIN1	4	NM_014977.3	CCTGGTCAAGCGGCTCAAAG	1.56E-07	127	0	ACIN1:NM_014977.3:CCTGGTCAAGCGGCTCAAAG	1455322	10483144	0	4.13E-07
ACKR1	4	NM_002036.3	GAAGGAATCATTCACACCAT	6.16E-14	114	59	ACKR1:NM_002036.3:GAAGGAATCATTCACACCAT	1455322	10483144	3.72819	3.36E-13
ACKR1	4	NM_002036.3	AGCTAGGATACCCAGGACAC	0.157027	19	0	ACKR1:NM_002036.3:AGCTAGGATACCCAGGACAC	1455322	10483144	0	0.182743
ACKR1	4	NM_002036.3	CTGCACCCTGATATACAGCA	0.0179467	35	0	ACKR1:NM_002036.3:CTGCACCCTGATATACAGCA	1455322	10483144	0	0.0238115
ACKR1	4	NM_002036.3	CAATGGCAACAAGACAAAGA	3.27E-12	210	0	ACKR1:NM_002036.3:CAATGGCAACAAGACAAAGA	1455322	10483144	0	1.47E-11
ACKR2	4	NM_001296.4	CATGCCCGCCGAAATCTGCG	6.16E-39	156	121	ACKR2:NM_001296.4:CATGCCCGCCGAAATCTGCG	1455322	10483144	5.58759	2.63E-37
ACKR2	4	NM_001296.4	ATCTCAACCATCCGCCTGCG	5.89E-12	289	4	ACKR2:NM_001296.4:ATCTCAACCATCCGCCTGCG	1455322	10483144	0.0996974	2.58E-11
ACKR2	4	NM_001296.4	GGAGTGGAAGGAGAAACCCT	7.04E-50	49	93	ACKR2:NM_001296.4:GGAGTGGAAGGAGAAACCCT	1455322	10483144	13.6725	5.76E-48
ACKR2	4	NM_001296.4	CAGCCCATACTATGGTAGCA	5.77E-09	245	5	ACKR2:NM_001296.4:CAGCCCATACTATGGTAGCA	1455322	10483144	0.147004	1.81E-08
ACKR3	4	NM_020311.2	CCAACAATGAGACCTACTGC	2.15E-05	87	0	ACKR3:NM_020311.2:CCAACAATGAGACCTACTGC	1455322	10483144	0	4.31E-05
ACKR3	4	NM_020311.2	AAGACAGCGATAATGGAGAA	0.564534	392	59	ACKR3:NM_020311.2:AAGACAGCGATAATGGAGAA	1455322	10483144	1.08421	0.607302
ACKR3	4	NM_020311.2	GGTCCACGCTCATGCACGTG	0.140279	89	18	ACKR3:NM_020311.2:GGTCCACGCTCATGCACGTG	1455322	10483144	1.45685	0.165033
ACKR3	4	NM_020311.2	GCACTGCTACATCTTGAACC	2.26E-09	157	0	ACKR3:NM_020311.2:GCACTGCTACATCTTGAACC	1455322	10483144	0	7.48E-09
ACKR4	4	NM_016557.3	ATTGATGTTCCTAGGTAGCG	0.00400197	270	20	ACKR4:NM_016557.3:ATTGATGTTCCTAGGTAGCG	1455322	10483144	0.533573	0.00581855
ACKR4	4	NM_016557.3	AGTCCCCAGCCAATCAGGAG	0.127711	457	77	ACKR4:NM_016557.3:AGTCCCCAGCCAATCAGGAG	1455322	10483144	1.2137	0.150641
ACKR4	4	NM_016557.3	TGTGCTACTTTATCACAGCA	0.649922	10	2	ACKR4:NM_016557.3:TGTGCTACTTTATCACAGCA	1455322	10483144	1.44066	0.68698
ACKR4	4	NM_016557.3	CAATGACGAAAACTATTGTG	0.586306	344	43	ACKR4:NM_016557.3:CAATGACGAAAACTATTGTG	1455322	10483144	0.900396	0.629803
ACLY	4	NM_001096.2	AGAGCAATTCGAGATTACCA	0.00873134	70	20	ACLY:NM_001096.2:AGAGCAATTCGAGATTACCA	1455322	10483144	2.05813	0.0120898
ACLY	4	NM_001096.2	GCCAGCGGGAGCACATCGGT	0.382624	12	0	ACLY:NM_001096.2:GCCAGCGGGAGCACATCGGT	1455322	10483144	0	0.421905
ACLY	4	NM_001096.2	GACCAGCTGATCAAACGTCG	1.63E-13	230	0	ACLY:NM_001096.2:GACCAGCTGATCAAACGTCG	1455322	10483144	0	8.48E-13
ACLY	4	NM_001096.2	CGGTCACCTGTACACGACAG	0.0276423	32	0	ACLY:NM_001096.2:CGGTCACCTGTACACGACAG	1455322	10483144	0	0.0356429
ACMSD	4	NM_138326.2	CCTCCTGGGGTAGCTCACAA	9.16E-22	377	0	ACMSD:NM_138326.2:CCTCCTGGGGTAGCTCACAA	1455322	10483144	0	1.08E-20
ACMSD	4	NM_138326.2	CTGCAGAGGTTTGGCTACGG	0.000430079	66	0	ACMSD:NM_138326.2:CTGCAGAGGTTTGGCTACGG	1455322	10483144	0	0.000719194
ACMSD	4	NM_138326.2	CGAGTGGGACCTGAACGCGC	4.57E-14	92	53	ACMSD:NM_138326.2:CGAGTGGGACCTGAACGCGC	1455322	10483144	4.15027	2.54E-13
ACMSD	4	NM_138326.2	AGTGGTGCGAGAGAATTGCT	1.52E-09	161	0	ACMSD:NM_138326.2:AGTGGTGCGAGAGAATTGCT	1455322	10483144	0	5.13E-09
ACO1	4	NM_002197.2	TTATTACCCAGACAGCCTCG	1.79E-28	57	66	ACO1:NM_002197.2:TTATTACCCAGACAGCCTCG	1455322	10483144	8.34089	3.70E-27
ACO1	4	NM_002197.2	CCTGCCCCTAACATCACAGA	1.82E-17	46	44	ACO1:NM_002197.2:CCTGCCCCTAACATCACAGA	1455322	10483144	6.8903	1.44E-16
ACO1	4	NM_002197.2	TTGCATATGCTATTACTAAG	5.00E-16	274	0	ACO1:NM_002197.2:TTGCATATGCTATTACTAAG	1455322	10483144	0	3.42E-15
ACO1	4	NM_002197.2	CTTGGTGTCTAGGTTTGACG	3.75E-13	223	0	ACO1:NM_002197.2:CTTGGTGTCTAGGTTTGACG	1455322	10483144	0	1.87E-12
ACO2	3	NM_001098.2	GTGCAGCTACCAATTAGACC	3.84E-13	191	77	ACO2:NM_001098.2:GTGCAGCTACCAATTAGACC	1455322	10483144	2.90406	1.91E-12
ACO2	3	NM_001098.2	ATCTTCTCCGAGAGTGTCAG	0.446783	282	44	ACO2:NM_001098.2:ATCTTCTCCGAGAGTGTCAG	1455322	10483144	1.1239	0.485671
ACO2	3	NM_001098.2	GTCTCAATAGGACATCAACC	2.38E-37	217	138	ACO2:NM_001098.2:GTCTCAATAGGACATCAACC	1455322	10483144	4.58148	9.04E-36
ACOT1	3	NM_001037161.1	AGCCCGAGAAACCCTTGGTG	1.55E-05	92	0	ACOT1:NM_001037161.1:AGCCCGAGAAACCCTTGGTG	1455322	10483144	0	3.16E-05
ACOT1	3	NM_001037161.1	CTACTTGCTCAGTCATCCTG	1	1	0	ACOT1:NM_001037161.1:CTACTTGCTCAGTCATCCTG	1455322	10483144	0	1
ACOT1	3	NM_001037161.1	ACAATGCCAGGAAAGGGCCC	0.000430079	66	0	ACOT1:NM_001037161.1:ACAATGCCAGGAAAGGGCCC	1455322	10483144	0	0.000719194
ACOT11	4	NM_015547.3	AGCTGAAGCAGATCACGCCG	4.32E-06	514	34	ACOT11:NM_015547.3:AGCTGAAGCAGATCACGCCG	1455322	10483144	0.476472	9.51E-06
ACOT11	4	NM_015547.3	GGGATACCGGAACCCCACGG	0.00328343	48	0	ACOT11:NM_015547.3:GGGATACCGGAACCCCACGG	1455322	10483144	0	0.00484385
ACOT11	4	NM_015547.3	ATCTGCGTCCAGGACCACAA	4.41E-24	419	0	ACOT11:NM_015547.3:ATCTGCGTCCAGGACCACAA	1455322	10483144	0	6.33E-23
ACOT11	4	NM_015547.3	GCCAACTGCGCCATTCAGGG	3.87E-05	225	59	ACOT11:NM_015547.3:GCCAACTGCGCCATTCAGGG	1455322	10483144	1.88883	7.52E-05
ACOT12	4	NM_130767.2	GTAGATATGTTTAAGTTCCG	9.45E-08	128	0	ACOT12:NM_130767.2:GTAGATATGTTTAAGTTCCG	1455322	10483144	0	2.58E-07
ACOT12	4	NM_130767.2	AGCATTCAGCACAAGCATGG	0.00328343	48	0	ACOT12:NM_130767.2:AGCATTCAGCACAAGCATGG	1455322	10483144	0	0.00484385
ACOT12	4	NM_130767.2	GATGATTTCAGACGCTATCG	0.0285005	33	0	ACOT12:NM_130767.2:GATGATTTCAGACGCTATCG	1455322	10483144	0	0.0365455
ACOT12	4	NM_130767.2	CCACCCCATGCAAACCATCA	1.76E-15	266	0	ACOT12:NM_130767.2:CCACCCCATGCAAACCATCA	1455322	10483144	0	1.13E-14
ACOT13	4	NM_018473.3	GTTCATATCGACACTGACTC	0.00229707	53	0	ACOT13:NM_018473.3:GTTCATATCGACACTGACTC	1455322	10483144	0	0.00345218
ACOT13	4	NM_018473.3	ACGTGGCTGTCAAACCGCCG	0.000117898	75	0	ACOT13:NM_018473.3:ACGTGGCTGTCAAACCGCCG	1455322	10483144	0	0.000213382
ACOT13	4	NM_018473.3	AGTAGATAACATATCAACAA	0.314281	252	28	ACOT13:NM_018473.3:AGTAGATAACATATCAACAA	1455322	10483144	0.800376	0.351759
ACOT13	4	NM_018473.3	GGTGATAAAGGCCATGACCA	6.21E-06	97	0	ACOT13:NM_018473.3:GGTGATAAAGGCCATGACCA	1455322	10483144	0	1.34E-05
ACOT2	4	NM_006821.5	GCTCGCCAAGAGTGTCGGCG	9.81E-10	163	0	ACOT2:NM_006821.5:GCTCGCCAAGAGTGTCGGCG	1455322	10483144	0	3.38E-09
ACOT2	4	NM_006821.5	GGTACAGCCGGGACGCTCGA	0.0018752	166	41	ACOT2:NM_006821.5:GGTACAGCCGGGACGCTCGA	1455322	10483144	1.77915	0.00287809
ACOT2	4	NM_006821.5	CTACTTGCTCAGTCATCCCG	1	2	0	ACOT2:NM_006821.5:CTACTTGCTCAGTCATCCCG	1455322	10483144	0	1
ACOT2	4	NM_006821.5	AGATCATTAGGGTTCCTGCT	5.50E-14	415	9	ACOT2:NM_006821.5:AGATCATTAGGGTTCCTGCT	1455322	10483144	0.156211	3.00E-13
ACOT4	4	NM_152331.3	CAGTTTCCATCAATGGATCT	4.86E-18	596	15	ACOT4:NM_152331.3:CAGTTTCCATCAATGGATCT	1455322	10483144	0.181283	4.07E-17
ACOT4	4	NM_152331.3	ATAATAAGCTAGAGCCAACG	0.000113962	74	0	ACOT4:NM_152331.3:ATAATAAGCTAGAGCCAACG	1455322	10483144	0	0.000207624
ACOT4	4	NM_152331.3	TCGCGGGACTCGAGCCCATG	3.29E-07	118	0	ACOT4:NM_152331.3:TCGCGGGACTCGAGCCCATG	1455322	10483144	0	8.40E-07
ACOT4	4	NM_152331.3	ATGTCAATGATCCCTGGGAA	0.00503292	45	0	ACOT4:NM_152331.3:ATGTCAATGATCCCTGGGAA	1455322	10483144	0	0.00720722
ACOT6	4	NM_001037162.1	CTGAAAGGCTACAAGCTCAT	3.03E-19	333	0	ACOT6:NM_001037162.1:CTGAAAGGCTACAAGCTCAT	1455322	10483144	0	2.85E-18
ACOT6	4	NM_001037162.1	TTGGCATGGATGATCAAAGC	0.000430079	66	0	ACOT6:NM_001037162.1:TTGGCATGGATGATCAAAGC	1455322	10483144	0	0.000719194
ACOT6	4	NM_001037162.1	ATCATATCCTTGTAATGTAG	7.21E-26	451	0	ACOT6:NM_001037162.1:ATCATATCCTTGTAATGTAG	1455322	10483144	0	1.21E-24
ACOT6	4	NM_001037162.1	ACAGGCATTGATAAGTACAG	2.49E-05	195	54	ACOT6:NM_001037162.1:ACAGGCATTGATAAGTACAG	1455322	10483144	1.99485	4.96E-05
ACOT7	4	NM_181864.2	AGCGCATGGAGACCAAGTGG	7.57E-07	112	0	ACOT7:NM_181864.2:AGCGCATGGAGACCAAGTGG	1455322	10483144	0	1.85E-06
ACOT7	4	NM_181864.2	GTCTCCCATGTGCATCGGTG	0.000181204	72	0	ACOT7:NM_181864.2:GTCTCCCATGTGCATCGGTG	1455322	10483144	0	0.000317837
ACOT7	4	NM_181864.2	CAGGGGCACATACCACAGGG	1	7	1	ACOT7:NM_181864.2:CAGGGGCACATACCACAGGG	1455322	10483144	1.02905	1
ACOT7	4	NM_181864.2	GCGGCCAGATGATGCCAACG	0.042158	28	0	ACOT7:NM_181864.2:GCGGCCAGATGATGCCAACG	1455322	10483144	0	0.0533177
ACOT8	4	NM_005469.3	ATTACTGGGTACCGGCCAAG	3.28E-05	84	0	ACOT8:NM_005469.3:ATTACTGGGTACCGGCCAAG	1455322	10483144	0	6.42E-05
ACOT8	4	NM_005469.3	TCGTGACCAAGACGCTACGG	4.21E-18	62	51	ACOT8:NM_005469.3:TCGTGACCAAGACGCTACGG	1455322	10483144	5.92549	3.53E-17
ACOT8	4	NM_005469.3	TTACTGGCTTGATCTCAATG	1.43E-32	80	82	ACOT8:NM_005469.3:TTACTGGCTTGATCTCAATG	1455322	10483144	7.38237	3.97E-31
ACOT8	4	NM_005469.3	CCTTAAATACTGGTCAATGA	1.70E-17	112	66	ACOT8:NM_005469.3:CCTTAAATACTGGTCAATGA	1455322	10483144	4.24533	1.35E-16
ACOT9	4	NM_001033583.2	AAGAGGAGCTCTTTAGACAA	0.000614691	430	90	ACOT9:NM_001033583.2:AAGAGGAGCTCTTTAGACAA	1455322	10483144	1.50769	0.00100851
ACOT9	4	NM_001033583.2	TCTTCCCGACCCAGCTAACA	0.935064	308	43	ACOT9:NM_001033583.2:TCTTCCCGACCCAGCTAACA	1455322	10483144	1.00566	0.969522
ACOT9	4	NM_001033583.2	GAGAAACATCTCATGTATGG	2.72E-06	79	32	ACOT9:NM_001033583.2:GAGAAACATCTCATGTATGG	1455322	10483144	2.91785	6.16E-06
ACOT9	4	NM_001033583.2	CTTACCAATCTTATCCACCA	4.33E-14	320	110	ACOT9:NM_001033583.2:CTTACCAATCTTATCCACCA	1455322	10483144	2.47619	2.40E-13
ACOX1	4	NM_007292.5	ACCTATCACCGGATTAACGA	5.30E-07	117	0	ACOX1:NM_007292.5:ACCTATCACCGGATTAACGA	1455322	10483144	0	1.31E-06
ACOX1	4	NM_007292.5	GCGCCGCCGAGAGATCGGTG	2.26E-21	18	37	ACOX1:NM_007292.5:GCGCCGCCGAGAGATCGGTG	1455322	10483144	14.8072	2.58E-20
ACOX1	4	NM_007292.5	CTGTGGTTTCCAAGCCTCGA	4.76E-25	119	83	ACOX1:NM_007292.5:CTGTGGTTTCCAAGCCTCGA	1455322	10483144	5.02449	7.43E-24
ACOX1	4	NM_007292.5	TGGCATTGAAGCATGTCGGA	9.45E-08	128	0	ACOX1:NM_007292.5:TGGCATTGAAGCATGTCGGA	1455322	10483144	0	2.58E-07
ACOX2	4	NM_003500.3	GACCATCTTCTAACCAACCC	1.63E-09	144	56	ACOX2:NM_003500.3:GACCATCTTCTAACCAACCC	1455322	10483144	2.80136	5.47E-09
ACOX2	4	NM_003500.3	GCATAACTGATGGCCAGCTG	5.82E-05	196	53	ACOX2:NM_003500.3:GCATAACTGATGGCCAGCTG	1455322	10483144	1.94795	0.00011023
ACOX2	4	NM_003500.3	GTGTATCACAAACTCCTGGG	4.12E-12	82	46	ACOX2:NM_003500.3:GTGTATCACAAACTCCTGGG	1455322	10483144	4.04145	1.84E-11
ACOX2	4	NM_003500.3	TGCTGTACCGAGTTTGACGT	2.64E-06	102	0	ACOX2:NM_003500.3:TGCTGTACCGAGTTTGACGT	1455322	10483144	0	6.01E-06
ACOX3	4	NM_003501.2	GATCCCAACTGCACATACGA	0.000174113	71	0	ACOX3:NM_003501.2:GATCCCAACTGCACATACGA	1455322	10483144	0	0.000307527
ACOX3	4	NM_003501.2	AAGCCACGGCAGTAATACCA	4.03E-07	328	87	ACOX3:NM_003501.2:AAGCCACGGCAGTAATACCA	1455322	10483144	1.91058	1.01E-06
ACOX3	4	NM_003501.2	CCGCACGCCTCACCTTAAAG	1.61E-09	162	0	ACOX3:NM_003501.2:CCGCACGCCTCACCTTAAAG	1455322	10483144	0	5.40E-09
ACOX3	4	NM_003501.2	GCGTCAGTTTGGACCCACAG	0.000923908	57	0	ACOX3:NM_003501.2:GCGTCAGTTTGGACCCACAG	1455322	10483144	0	0.00147803
ACOXL	4	NM_001142807.1	ATGTTTGCAATGACCGAGAG	4.00E-06	99	0	ACOXL:NM_001142807.1:ATGTTTGCAATGACCGAGAG	1455322	10483144	0	8.92E-06
ACOXL	4	NM_001142807.1	TGACAAGGTTCGGATACCCA	0.0276423	32	0	ACOXL:NM_001142807.1:TGACAAGGTTCGGATACCCA	1455322	10483144	0	0.0356429
ACOXL	4	NM_001142807.1	AAGCCACAGCTAATCTCGAA	1.36E-21	373	0	ACOXL:NM_001142807.1:AAGCCACAGCTAATCTCGAA	1455322	10483144	0	1.59E-20
ACOXL	4	NM_001142807.1	ACAGGAACGATGAAACAGTG	1	40	5	ACOXL:NM_001142807.1:ACAGGAACGATGAAACAGTG	1455322	10483144	0.900399	1
ACP1	4	NM_004300.3	ACATAGTATATAATCAAATG	0.00328324	47	0	ACP1:NM_004300.3:ACATAGTATATAATCAAATG	1455322	10483144	0	0.00484385
ACP1	4	NM_004300.3	ACCCAGACACACAAACAGCA	3.43E-05	85	0	ACP1:NM_004300.3:ACCCAGACACACAAACAGCA	1455322	10483144	0	6.68E-05
ACP1	4	NM_004300.3	GGAACCCCCCTGACTACCGA	1.07E-20	306	125	ACP1:NM_004300.3:GGAACCCCCCTGACTACCGA	1455322	10483144	2.9427	1.16E-19
ACP1	4	NM_004300.3	GGGGTTCCCTATCTCATACC	0.0179467	35	0	ACP1:NM_004300.3:GGGGTTCCCTATCTCATACC	1455322	10483144	0	0.0238115
ACP2	4	NM_001610.3	ACATGGTGGCCAACGAGACA	0.380874	11	0	ACP2:NM_001610.3:ACATGGTGGCCAACGAGACA	1455322	10483144	0	0.421633
ACP2	4	NM_001610.3	ACCAGTGAAGACATATCCCA	3.28E-05	84	0	ACP2:NM_001610.3:ACCAGTGAAGACATATCCCA	1455322	10483144	0	6.42E-05
ACP2	4	NM_001610.3	CACCTCTTATCACCGGCAAG	3.56E-09	155	0	ACP2:NM_001610.3:CACCTCTTATCACCGGCAAG	1455322	10483144	0	1.14E-08
ACP2	4	NM_001610.3	TTCTGCAGCTGCTCATAACG	8.14E-07	114	0	ACP2:NM_001610.3:TTCTGCAGCTGCTCATAACG	1455322	10483144	0	1.97E-06
ACP5	4	NM_001111035.1	GCTCGGCTATGGACCACACG	0.92452	228	32	ACP5:NM_001111035.1:GCTCGGCTATGGACCACACG	1455322	10483144	1.01099	0.959326
ACP5	4	NM_001111035.1	ACCCACGGCTACAAAGCGCA	1.18E-08	144	0	ACP5:NM_001111035.1:ACCCACGGCTACAAAGCGCA	1455322	10483144	0	3.60E-08
ACP5	4	NM_001111035.1	GTACCAGGGCACTTTGCGAA	0.00519922	46	0	ACP5:NM_001111035.1:GTACCAGGGCACTTTGCGAA	1455322	10483144	0	0.00739919
ACP5	4	NM_001111035.1	CTGGACACAGTGACACTATG	1.59E-32	566	0	ACP5:NM_001111035.1:CTGGACACAGTGACACTATG	1455322	10483144	0	4.41E-31
ACP6	4	NM_016361.4	ACAGTCACCAATCTAGCTGG	3.82E-29	64	70	ACP6:NM_016361.4:ACAGTCACCAATCTAGCTGG	1455322	10483144	7.87891	8.26E-28
ACP6	4	NM_016361.4	ACCAACCTTCAACCCACAGG	0.157027	19	0	ACP6:NM_016361.4:ACCAACCTTCAACCCACAGG	1455322	10483144	0	0.182743
ACP6	4	NM_016361.4	AAAAAGGTGAAGGACAGGAT	0.235273	76	6	ACP6:NM_016361.4:AAAAAGGTGAAGGACAGGAT	1455322	10483144	0.568682	0.269438
ACP6	4	NM_016361.4	GCAGGTCGTGTTTCGACACG	2.13E-05	86	0	ACP6:NM_016361.4:GCAGGTCGTGTTTCGACACG	1455322	10483144	0	4.29E-05
ACPP	4	NM_001099.4	CTACGACCCTTTATATTGTG	1.66E-10	29	26	ACPP:NM_001099.4:CTACGACCCTTTATATTGTG	1455322	10483144	6.45922	6.22E-10
ACPP	4	NM_001099.4	ACTCCTTGGCTAGTACACTT	0.0118786	121	29	ACPP:NM_001099.4:ACTCCTTGGCTAGTACACTT	1455322	10483144	1.72642	0.0162095
ACPP	4	NM_001099.4	AAAGGCAGGTATAGCAACTG	8.13E-05	79	0	ACPP:NM_001099.4:AAAGGCAGGTATAGCAACTG	1455322	10483144	0	0.000150694
ACPP	4	NM_001099.4	GCCATGAGGATTCCTTTATG	9.50E-06	94	0	ACPP:NM_001099.4:GCCATGAGGATTCCTTTATG	1455322	10483144	0	2.01E-05
ACPT	4	NM_033068.2	AGGCTGGTAGTGGAAGACCG	1.01E-16	289	0	ACPT:NM_033068.2:AGGCTGGTAGTGGAAGACCG	1455322	10483144	0	7.41E-16
ACPT	4	NM_033068.2	TTGGATATTGGAGCCCACGT	1	104	14	ACPT:NM_033068.2:TTGGATATTGGAGCCCACGT	1455322	10483144	0.969675	1
ACPT	4	NM_033068.2	TATCCTTGCAAACTTCTCCC	0.000117898	75	0	ACPT:NM_033068.2:TATCCTTGCAAACTTCTCCC	1455322	10483144	0	0.000213382
ACPT	4	NM_033068.2	TCGCCATGGCGGAATACCTG	6.05E-19	72	56	ACPT:NM_033068.2:TCGCCATGGCGGAATACCTG	1455322	10483144	5.60278	5.54E-18
ACR	3	NM_001097.2	AAGCGCCCACACGAAATGGG	1.21E-08	145	0	ACR:NM_001097.2:AAGCGCCCACACGAAATGGG	1455322	10483144	0	3.67E-08
ACR	3	NM_001097.2	CCCCGACACTTACTCACACG	5.01E-05	81	0	ACR:NM_001097.2:CCCCGACACTTACTCACACG	1455322	10483144	0	9.58E-05
ACR	3	NM_001097.2	GAAAGCGCCTATGTGGTCGT	0.103254	23	0	ACR:NM_001097.2:GAAAGCGCCTATGTGGTCGT	1455322	10483144	0	0.123158
ACRBP	4	NM_032489.2	CAAACCAGGAGGCATAAGGG	0.114008	409	44	ACRBP:NM_032489.2:CAAACCAGGAGGCATAAGGG	1455322	10483144	0.774923	0.134942
ACRBP	4	NM_032489.2	AAGAAGCGTTCGTATTCGGT	1.44E-07	125	0	ACRBP:NM_032489.2:AAGAAGCGTTCGTATTCGGT	1455322	10483144	0	3.83E-07
ACRBP	4	NM_032489.2	GGTGCTGTGCTATTCGATCG	2.24E-23	81	67	ACRBP:NM_032489.2:GGTGCTGTGCTATTCGATCG	1455322	10483144	5.95853	3.06E-22
ACRBP	4	NM_032489.2	GACTCTACTTCTCGTACCCG	9.24E-06	93	0	ACRBP:NM_032489.2:GACTCTACTTCTCGTACCCG	1455322	10483144	0	1.96E-05
ACRC	3	NM_052957.4	CAAACCACCAAGTGATCCTG	1.57E-26	135	91	ACRC:NM_052957.4:CAAACCACCAAGTGATCCTG	1455322	10483144	4.85595	2.79E-25
ACRC	3	NM_052957.4	GCATCCTTAATGTCCAGTCA	2.36E-11	192	0	ACRC:NM_052957.4:GCATCCTTAATGTCCAGTCA	1455322	10483144	0	9.69E-11
ACRC	3	NM_052957.4	AAACTATTGTGGAGCCACCG	9.68E-17	288	0	ACRC:NM_052957.4:AAACTATTGTGGAGCCACCG	1455322	10483144	0	7.09E-16
ACRV1	4	NM_001612.5	TTCAGGTGAGCACGCTTCAG	2.01E-12	212	0	ACRV1:NM_001612.5:TTCAGGTGAGCACGCTTCAG	1455322	10483144	0	9.24E-12
ACRV1	4	NM_001612.5	GCTGAAGGTGAGCATACTGT	0.253954	17	0	ACRV1:NM_001612.5:GCTGAAGGTGAGCATACTGT	1455322	10483144	0	0.286411
ACRV1	4	NM_001612.5	TGGTTCAAGCAAGCACACTG	2.17E-07	121	0	ACRV1:NM_001612.5:TGGTTCAAGCAAGCACACTG	1455322	10483144	0	5.68E-07
ACRV1	4	NM_001612.5	CCTGACTCAAGCTCACTCAA	6.32E-10	127	53	ACRV1:NM_001612.5:CCTGACTCAAGCTCACTCAA	1455322	10483144	3.00619	2.23E-09
ACSBG1	4	NM_001199377.1	TGTGCATCGGATGTTCTACG	4.46E-08	49	28	ACSBG1:NM_001199377.1:TGTGCATCGGATGTTCTACG	1455322	10483144	4.11667	1.26E-07
ACSBG1	4	NM_001199377.1	GAAGGTGAATAATGCCCAGT	0.0012855	127	5	ACSBG1:NM_001199377.1:GAAGGTGAATAATGCCCAGT	1455322	10483144	0.283593	0.00202028
ACSBG1	4	NM_001199377.1	TCAAAAGAACTTCTATGGAG	0.000125462	76	0	ACSBG1:NM_001199377.1:TCAAAAGAACTTCTATGGAG	1455322	10483144	0	0.000225573
ACSBG1	4	NM_001199377.1	GGAGCCCACATCACACATGG	6.51E-05	143	42	ACSBG1:NM_001199377.1:GGAGCCCACATCACACATGG	1455322	10483144	2.1157	0.000123086
ACSBG2	4	NM_001289178.1	TCCATGAAATCATCCCACTG	3.28E-14	81	50	ACSBG2:NM_001289178.1:TCCATGAAATCATCCCACTG	1455322	10483144	4.44689	1.84E-13
ACSBG2	4	NM_001289178.1	GGGACCACAGGCATACCCAA	8.13E-05	79	0	ACSBG2:NM_001289178.1:GGGACCACAGGCATACCCAA	1455322	10483144	0	0.000150694
ACSBG2	4	NM_001289178.1	ACACGAGAGTCTTAGCCATG	0.000116635	82	28	ACSBG2:NM_001289178.1:ACACGAGAGTCTTAGCCATG	1455322	10483144	2.45965	0.000212295
ACSBG2	4	NM_001289178.1	AAATTCAGGGATGGTCATCG	1.73E-22	389	0	ACSBG2:NM_001289178.1:AAATTCAGGGATGGTCATCG	1455322	10483144	0	2.19E-21
ACSF2	4	NM_025149.5	CGTGGGGGTACCATACAGGA	0.0147611	211	16	ACSF2:NM_025149.5:CGTGGGGGTACCATACAGGA	1455322	10483144	0.546219	0.0198793
ACSF2	4	NM_025149.5	ATGGCTCGGATCAACTCTGG	2.64E-06	102	0	ACSF2:NM_025149.5:ATGGCTCGGATCAACTCTGG	1455322	10483144	0	6.01E-06
ACSF2	4	NM_025149.5	ACGTAGCTGAGGCCTCCGAT	1.33E-26	463	0	ACSF2:NM_025149.5:ACGTAGCTGAGGCCTCCGAT	1455322	10483144	0	2.38E-25
ACSF2	4	NM_025149.5	GTCTTCATGGAGGACGACCA	3.43E-05	85	0	ACSF2:NM_025149.5:GTCTTCATGGAGGACGACCA	1455322	10483144	0	6.68E-05
ACSF3	4	NM_001127214.3	TAACGATGCCTCCTACGTCG	3.20E-05	552	41	ACSF3:NM_001127214.3:TAACGATGCCTCCTACGTCG	1455322	10483144	0.535016	6.34E-05
ACSF3	4	NM_001127214.3	GCAGCGCGTTGACCACACCA	4.33E-08	136	0	ACSF3:NM_001127214.3:GCAGCGCGTTGACCACACCA	1455322	10483144	0	1.22E-07
ACSF3	4	NM_001127214.3	CCATGATCATCTACACCAGT	9.92E-06	115	39	ACSF3:NM_001127214.3:CCATGATCATCTACACCAGT	1455322	10483144	2.44287	2.10E-05
ACSF3	4	NM_001127214.3	TCTTAAGTTCTGAAACGCCG	8.66E-11	184	0	ACSF3:NM_001127214.3:TCTTAAGTTCTGAAACGCCG	1455322	10483144	0	3.33E-10
ACSL1	4	NM_001995.3	CAAGAGCCATCGCTTCAGCG	1	50	6	ACSL1:NM_001995.3:CAAGAGCCATCGCTTCAGCG	1455322	10483144	0.864371	1
ACSL1	4	NM_001995.3	GATGCCAATGAACTGATCTG	0.00337195	49	0	ACSL1:NM_001995.3:GATGCCAATGAACTGATCTG	1455322	10483144	0	0.00494441
ACSL1	4	NM_001995.3	GTTTCCGAGAGCCTAAACAA	0.189929	196	35	ACSL1:NM_001995.3:GTTTCCGAGAGCCTAAACAA	1455322	10483144	1.28631	0.218937
ACSL1	4	NM_001995.3	ATCACGTACATAGTCAACAA	7.14E-14	236	0	ACSL1:NM_001995.3:ATCACGTACATAGTCAACAA	1455322	10483144	0	3.86E-13
ACSL3	4	NM_004457.3	ATGATTACTGCAATATCTGA	0.000664134	63	0	ACSL3:NM_004457.3:ATGATTACTGCAATATCTGA	1455322	10483144	0	0.00107579
ACSL3	4	NM_004457.3	GTGGTGAAGAGTAACCAATG	3.23E-05	83	0	ACSL3:NM_004457.3:GTGGTGAAGAGTAACCAATG	1455322	10483144	0	6.36E-05
ACSL3	4	NM_004457.3	GAAAGTTCGAAGCTTGCTAG	1.79E-11	220	1	ACSL3:NM_004457.3:GAAAGTTCGAAGCTTGCTAG	1455322	10483144	0.0327615	7.44E-11
ACSL3	4	NM_004457.3	TATCTAAAGTATCACATCCA	6.05E-19	58	51	ACSL3:NM_004457.3:TATCTAAAGTATCACATCCA	1455322	10483144	6.33414	5.54E-18
ACSL4	4	NM_022977.2	ACCTGGTCAGAGAGTGTAAG	1.48E-08	425	112	ACSL4:NM_022977.2:ACCTGGTCAGAGAGTGTAAG	1455322	10483144	1.89826	4.45E-08
ACSL4	4	NM_022977.2	GCATCATCACTCCCTTAGGT	0.0014013	106	30	ACSL4:NM_022977.2:GCATCATCACTCCCTTAGGT	1455322	10483144	2.03873	0.00219543
ACSL4	4	NM_022977.2	GTGTGTCTGAGGAGATAGCG	1.80E-08	141	0	ACSL4:NM_022977.2:GTGTGTCTGAGGAGATAGCG	1455322	10483144	0	5.36E-08
ACSL4	4	NM_022977.2	AAGCCCACTTCAGACAAACC	3.37E-08	346	95	ACSL4:NM_022977.2:AAGCCCACTTCAGACAAACC	1455322	10483144	1.97792	9.69E-08
ACSL5	4	NM_203379.1	TCTGATAGAGCAGAGTACCT	7.22E-26	94	76	ACSL5:NM_203379.1:TCTGATAGAGCAGAGTACCT	1455322	10483144	5.82422	1.21E-24
ACSL5	4	NM_203379.1	CTTGTTGACAATATGTACGA	0.275186	215	23	ACSL5:NM_203379.1:CTTGTTGACAATATGTACGA	1455322	10483144	0.770584	0.30945
ACSL5	4	NM_203379.1	CAGAGTTGGATTCTTCCAAG	2.23E-05	88	0	ACSL5:NM_203379.1:CAGAGTTGGATTCTTCCAAG	1455322	10483144	0	4.46E-05
ACSL5	4	NM_203379.1	CTTATCCCTATATGATGCTG	1.66E-60	23	90	ACSL5:NM_203379.1:CTTATCCCTATATGATGCTG	1455322	10483144	28.1745	2.43E-58
ACSL6	4	NM_001205248.1	GTCTCCACAGTGGATCATTG	0.000300963	598	50	ACSL6:NM_001205248.1:GTCTCCACAGTGGATCATTG	1455322	10483144	0.602271	0.000514213
ACSL6	4	NM_001205248.1	TCTGTCGTCTATTGCCACGG	2.23E-05	88	0	ACSL6:NM_001205248.1:TCTGTCGTCTATTGCCACGG	1455322	10483144	0	4.46E-05
ACSL6	4	NM_001205248.1	GATGCTCACCCATGGGAACG	1.45E-05	91	0	ACSL6:NM_001205248.1:GATGCTCACCCATGGGAACG	1455322	10483144	0	2.99E-05
ACSL6	4	NM_001205248.1	CTGAGATGCTAAGCCCACGG	1.01E-16	289	0	ACSL6:NM_001205248.1:CTGAGATGCTAAGCCCACGG	1455322	10483144	0	7.41E-16
ACSM1	4	NM_052956.2	CGCTGTCCATGGTTCTACCA	0.290945	113	20	ACSM1:NM_052956.2:CGCTGTCCATGGTTCTACCA	1455322	10483144	1.27493	0.326594
ACSM1	4	NM_052956.2	CAAGGTCTTTGACTTAACAC	6.12E-08	19	18	ACSM1:NM_052956.2:CAAGGTCTTTGACTTAACAC	1455322	10483144	6.82425	1.71E-07
ACSM1	4	NM_052956.2	GCACTGCTATACTGGCGGGG	1.85E-08	142	0	ACSM1:NM_052956.2:GCACTGCTATACTGGCGGGG	1455322	10483144	0	5.49E-08
ACSM1	4	NM_052956.2	CCCCCCAAAAGTGGTTAATG	2.50E-15	37	37	ACSM1:NM_052956.2:CCCCCCAAAAGTGGTTAATG	1455322	10483144	7.20286	1.59E-14
ACSM2A	4	NM_001010845.2	ACAGGCTCCCGAGAGGACGT	0.421449	199	32	ACSM2A:NM_001010845.2:ACAGGCTCCCGAGAGGACGT	1455322	10483144	1.15831	0.459306
ACSM2A	4	NM_001010845.2	TGACGCAGTTCTGTAGATGG	4.48E-10	171	0	ACSM2A:NM_001010845.2:TGACGCAGTTCTGTAGATGG	1455322	10483144	0	1.59E-09
ACSM2A	4	NM_001010845.2	TGTCTGAGAAAAGCTGTGAT	1	2	0	ACSM2A:NM_001010845.2:TGTCTGAGAAAAGCTGTGAT	1455322	10483144	0	1
ACSM2A	4	NM_001010845.2	GTGCATGCTCCTAATGCCCA	0.00773329	42	0	ACSM2A:NM_001010845.2:GTGCATGCTCCTAATGCCCA	1455322	10483144	0	0.0107947
ACSM2B	3	NM_001105069.1	TTACCTTTAGAATAACCAGT	3.41E-27	31	52	ACSM2B:NM_001105069.1:TTACCTTTAGAATAACCAGT	1455322	10483144	12.0834	6.39E-26
ACSM2B	3	NM_001105069.1	GAAGGGACTCCCCTCCAGCG	0.000113368	73	0	ACSM2B:NM_001105069.1:GAAGGGACTCCCCTCCAGCG	1455322	10483144	0	0.000207579
ACSM2B	3	NM_001105069.1	ATGTGGACCATATCAGACAC	2.24E-14	248	0	ACSM2B:NM_001105069.1:ATGTGGACCATATCAGACAC	1455322	10483144	0	1.27E-13
ACSM3	4	NM_005622.3	ATTTCTGTTGATCCACCAGA	6.70E-19	325	0	ACSM3:NM_005622.3:ATTTCTGTTGATCCACCAGA	1455322	10483144	0	6.10E-18
ACSM3	4	NM_005622.3	GAAGCCTGTTCCCTACAAAG	2.69E-15	263	0	ACSM3:NM_005622.3:GAAGCCTGTTCCCTACAAAG	1455322	10483144	0	1.69E-14
ACSM3	4	NM_005622.3	TGAAACAGGACTTCAAACTG	4.06E-06	100	0	ACSM3:NM_005622.3:TGAAACAGGACTTCAAACTG	1455322	10483144	0	9.00E-06
ACSM3	4	NM_005622.3	TGCAACAGCGTCTACTGCTG	0.329429	358	57	ACSM3:NM_005622.3:TGCAACAGCGTCTACTGCTG	1455322	10483144	1.14689	0.368036
ACSM4	4	NM_001080454.1	CATTCGATGCACAAAAACAC	3.22E-50	24	78	ACSM4:NM_001080454.1:CATTCGATGCACAAAAACAC	1455322	10483144	23.4132	2.70E-48
ACSM4	4	NM_001080454.1	CACGAGCATCCGGTACACAG	1.25E-06	111	0	ACSM4:NM_001080454.1:CACGAGCATCCGGTACACAG	1455322	10483144	0	2.96E-06
ACSM4	4	NM_001080454.1	AGAGGGTGAACCCAATGCCG	0.733208	160	20	ACSM4:NM_001080454.1:AGAGGGTGAACCCAATGCCG	1455322	10483144	0.900398	0.769979
ACSM4	4	NM_001080454.1	TACAATGGACTCCACCGCTG	3.73E-05	204	55	ACSM4:NM_001080454.1:TACAATGGACTCCACCGCTG	1455322	10483144	1.9422	7.26E-05
ACSM5	4	NM_017888.2	ATAACTTTGGCATCAACTCG	3.46E-07	120	0	ACSM5:NM_017888.2:ATAACTTTGGCATCAACTCG	1455322	10483144	0	8.73E-07
ACSM5	4	NM_017888.2	TGGTCAGTGTGGCTTGCATG	4.06E-06	100	0	ACSM5:NM_017888.2:TGGTCAGTGTGGCTTGCATG	1455322	10483144	0	9.00E-06
ACSM5	4	NM_017888.2	GTGGAAACACCAGACTGGTG	0.000113368	73	0	ACSM5:NM_017888.2:GTGGAAACACCAGACTGGTG	1455322	10483144	0	0.000207579
ACSM5	4	NM_017888.2	CTTTACCAGCGGAACCACCG	0.000181204	72	0	ACSM5:NM_017888.2:CTTTACCAGCGGAACCACCG	1455322	10483144	0	0.000317837
ACSM6	4	NM_207321.2	TTTGCAGATAGAGTGGTGAT	0.0159898	245	50	ACSM6:NM_207321.2:TTTGCAGATAGAGTGGTGAT	1455322	10483144	1.47007	0.0214959
ACSM6	4	NM_207321.2	CAGGGATAAAGATCCACCAA	9.14E-15	253	0	ACSM6:NM_207321.2:CAGGGATAAAGATCCACCAA	1455322	10483144	0	5.41E-14
ACSM6	4	NM_207321.2	TGTCAGATAAGAGCTATGAT	0.367712	44	3	ACSM6:NM_207321.2:TGTCAGATAAGAGCTATGAT	1455322	10483144	0.491135	0.409127
ACSM6	4	NM_207321.2	CCTGCCTAGGACGGACTCAG	7.94E-09	148	0	ACSM6:NM_207321.2:CCTGCCTAGGACGGACTCAG	1455322	10483144	0	2.45E-08
ACSS1	4	NM_001252675.1	GATCAAAGCAACGCTCTCGG	7.22E-14	237	0	ACSS1:NM_001252675.1:GATCAAAGCAACGCTCTCGG	1455322	10483144	0	3.89E-13
ACSS1	4	NM_001252675.1	ACCAGCATTGGGATAAACTG	4.56E-06	196	57	ACSS1:NM_001252675.1:ACCAGCATTGGGATAAACTG	1455322	10483144	2.0949	1.00E-05
ACSS1	4	NM_001252675.1	GCTGAAATACGGTGATGCCT	7.61E-11	103	49	ACSS1:NM_001252675.1:GCTGAAATACGGTGATGCCT	1455322	10483144	3.42667	2.96E-10
ACSS1	4	NM_001252675.1	CAGACAACAAGGTCCACATG	6.80E-26	67	66	ACSS1:NM_001252675.1:CAGACAACAAGGTCCACATG	1455322	10483144	7.09578	1.15E-24
ACSS2	3	NM_001242393.1	CAGGAAGGGGAGTCAACATG	1.41E-05	90	0	ACSS2:NM_001242393.1:CAGGAAGGGGAGTCAACATG	1455322	10483144	0	2.91E-05
ACSS2	3	NM_001242393.1	CAGTGGCCCATAGGTGACGT	3.73E-09	284	86	ACSS2:NM_001242393.1:CAGTGGCCCATAGGTGACGT	1455322	10483144	2.18136	1.20E-08
ACSS2	3	NM_001242393.1	GGAACCAAGGGATTGACTTG	0.694804	216	27	ACSS2:NM_001242393.1:GGAACCAAGGGATTGACTTG	1455322	10483144	0.900398	0.731706
ACSS3	4	NM_024560.2	CTTGTACCAGCTGATCTGCT	0.000664134	63	0	ACSS3:NM_024560.2:CTTGTACCAGCTGATCTGCT	1455322	10483144	0	0.00107579
ACSS3	4	NM_024560.2	GGTGTGATTAGGCCCACTGG	1.18E-08	144	0	ACSS3:NM_024560.2:GGTGTGATTAGGCCCACTGG	1455322	10483144	0	3.60E-08
ACSS3	4	NM_024560.2	CCGGGACCACTAAAGCCCTG	0.0274509	31	0	ACSS3:NM_024560.2:CCGGGACCACTAAAGCCCTG	1455322	10483144	0	0.0355708
ACSS3	4	NM_024560.2	ACATGGTATACATCGCCTGT	2.94E-19	332	0	ACSS3:NM_024560.2:ACATGGTATACATCGCCTGT	1455322	10483144	0	2.78E-18
ACTA1	3	NM_001100.3	GGTGAAAGCCGGCTTCGCCG	2.06E-45	5	56	ACTA1:NM_001100.3:GGTGAAAGCCGGCTTCGCCG	1455322	10483144	80.6929	1.31E-43
ACTA1	3	NM_001100.3	TCAGGTAGTCGGTGAGATCG	7.14E-11	99	48	ACTA1:NM_001100.3:TCAGGTAGTCGGTGAGATCG	1455322	10483144	3.49227	2.78E-10
ACTA1	3	NM_001100.3	GGGTCAGAAAGATTCCTACG	0.0662817	26	0	ACTA1:NM_001100.3:GGGTCAGAAAGATTCCTACG	1455322	10483144	0	0.0813929
ACTA2	4	NM_001613.2	GACGTCCCAGACATCAGGTG	0.000125462	76	0	ACTA2:NM_001613.2:GACGTCCCAGACATCAGGTG	1455322	10483144	0	0.000225573
ACTA2	4	NM_001613.2	GAAGCTCATTGTAGAAAGAG	0.0359096	7	4	ACTA2:NM_001613.2:GAAGCTCATTGTAGAAAGAG	1455322	10483144	4.11662	0.0457925
ACTA2	4	NM_001613.2	CATGTATGTGGCTATCCAGG	3.27E-12	210	0	ACTA2:NM_001613.2:CATGTATGTGGCTATCCAGG	1455322	10483144	0	1.47E-11
ACTA2	4	NM_001613.2	GGCCTCACCAGTAGTAACGA	0.00126988	283	63	ACTA2:NM_001613.2:GGCCTCACCAGTAGTAACGA	1455322	10483144	1.60358	0.00199623
ACTB	4	NM_001101.3	TCACCTGGGTCATCTTCTCG	0.580547	166	26	ACTB:NM_001101.3:TCACCTGGGTCATCTTCTCG	1455322	10483144	1.12821	0.623833
ACTB	4	NM_001101.3	GGATTCCTATGTGGGCGACG	1.74E-06	105	0	ACTB:NM_001101.3:GGATTCCTATGTGGGCGACG	1455322	10483144	0	4.07E-06
ACTB	4	NM_001101.3	CGTACAGGGATAGCACAGCC	0.73487	160	24	ACTB:NM_001101.3:CGTACAGGGATAGCACAGCC	1455322	10483144	1.08053	0.771648
ACTB	4	NM_001101.3	AAGAGCTACGAGCTGCCTGA	0.232033	169	30	ACTB:NM_001101.3:AAGAGCTACGAGCTGCCTGA	1455322	10483144	1.2787	0.26583
ACTBL2	4	NM_001017992.3	GGAGCTCATTGTAGAATGTG	0.100364	21	0	ACTBL2:NM_001017992.3:GGAGCTCATTGTAGAATGTG	1455322	10483144	0	0.120798
ACTBL2	4	NM_001017992.3	GGAGCTATGAACTTCCTGAT	4.15E-13	226	0	ACTBL2:NM_001017992.3:GGAGCTATGAACTTCCTGAT	1455322	10483144	0	2.04E-12
ACTBL2	4	NM_001017992.3	TGTCCCTCTATGCCTCAGGA	1.85E-08	142	0	ACTBL2:NM_001017992.3:TGTCCCTCTATGCCTCAGGA	1455322	10483144	0	5.49E-08
ACTBL2	4	NM_001017992.3	GAGGACGCCCTATCATGGAG	0.0119129	39	0	ACTBL2:NM_001017992.3:GAGGACGCCCTATCATGGAG	1455322	10483144	0	0.0162095
ACTC1	4	NM_005159.4	GGTACGGCCAGAAGCATACA	3.37E-05	204	8	ACTC1:NM_005159.4:GGTACGGCCAGAAGCATACA	1455322	10483144	0.282479	6.60E-05
ACTC1	4	NM_005159.4	CTGGGCTTCATCACCTACGT	0.000609031	61	0	ACTC1:NM_005159.4:CTGGGCTTCATCACCTACGT	1455322	10483144	0	0.000999337
ACTC1	4	NM_005159.4	TCTTCATGAGGTAGTCAGTG	0.000384326	84	27	ACTC1:NM_005159.4:TCTTCATGAGGTAGTCAGTG	1455322	10483144	2.31537	0.00065373
ACTC1	4	NM_005159.4	CGATGGACGGGAAGACAGCG	0.157761	168	31	ACTC1:NM_005159.4:CGATGGACGGGAAGACAGCG	1455322	10483144	1.32919	0.183583
ACTG1	3	NM_001614.3	CAACAGAGAGAAGATGACTC	3.96E-11	191	0	ACTG1:NM_001614.3:CAACAGAGAGAAGATGACTC	1455322	10483144	0	1.58E-10
ACTG1	3	NM_001614.3	AGCTGTAGCCTCGCTCAGTG	4.24E-24	418	0	ACTG1:NM_001614.3:AGCTGTAGCCTCGCTCAGTG	1455322	10483144	0	6.10E-23
ACTG1	3	NM_001614.3	ATGGAAGGAAACACGGCTCG	0.0442718	30	0	ACTG1:NM_001614.3:ATGGAAGGAAACACGGCTCG	1455322	10483144	0	0.0554234
ACTG2	4	NM_001615.3	CTGGATACCTGTGGTCACAA	7.19E-12	306	5	ACTG2:NM_001615.3:CTGGATACCTGTGGTCACAA	1455322	10483144	0.117698	3.10E-11
ACTG2	4	NM_001615.3	TGAATCCAGGACGATGCCTG	8.79E-16	481	150	ACTG2:NM_001615.3:TGAATCCAGGACGATGCCTG	1455322	10483144	2.24648	5.82E-15
ACTG2	4	NM_001615.3	TGATGATGCCGTGTTCAATG	1.72E-09	206	2	ACTG2:NM_001615.3:TGATGATGCCGTGTTCAATG	1455322	10483144	0.0699338	5.74E-09
ACTG2	4	NM_001615.3	AGAGCTATGAGCTGCCAGAT	1.66E-20	355	0	ACTG2:NM_001615.3:AGAGCTATGAGCTGCCAGAT	1455322	10483144	0	1.76E-19
ACTL10	4	NM_001024675.1	GGCCACCTTCCGACTGAACG	9.54E-17	287	0	ACTL10:NM_001024675.1:GGCCACCTTCCGACTGAACG	1455322	10483144	0	7.02E-16
ACTL10	4	NM_001024675.1	AGATGTGTGATGGCCTTGCG	0.0168483	353	68	ACTL10:NM_001024675.1:AGATGTGTGATGGCCTTGCG	1455322	10483144	1.38762	0.0226195
ACTL10	4	NM_001024675.1	CACGCCACGCCCATCTACGC	0.000116635	82	28	ACTL10:NM_001024675.1:CACGCCACGCCCATCTACGC	1455322	10483144	2.45965	0.000212295
ACTL10	4	NM_001024675.1	AGAAGATGCCCAAAACGCTG	0.00500066	44	0	ACTL10:NM_001024675.1:AGAAGATGCCCAAAACGCTG	1455322	10483144	0	0.00720014
ACTL6A	4	NM_004301.4	ACCACCATACCAATAGCTGT	0.00704219	497	46	ACTL6A:NM_004301.4:ACCACCATACCAATAGCTGT	1455322	10483144	0.666695	0.009953
ACTL6A	4	NM_004301.4	AGAAGTTGCCTCAGGTTACG	4.73E-14	239	0	ACTL6A:NM_004301.4:AGAAGTTGCCTCAGGTTACG	1455322	10483144	0	2.61E-13
ACTL6A	4	NM_004301.4	TGTTCCGAGGGAGAATATGG	9.07E-17	97	60	ACTL6A:NM_004301.4:TGTTCCGAGGGAGAATATGG	1455322	10483144	4.45608	6.69E-16
ACTL6A	4	NM_004301.4	ACTGCAATTCCAGTCCACGA	0.0179467	35	0	ACTL6A:NM_004301.4:ACTGCAATTCCAGTCCACGA	1455322	10483144	0	0.0238115
ACTL6B	4	NM_016188.4	TTGGCTGCGATCATGTAAGG	8.34E-36	17	55	ACTL6B:NM_016188.4:TTGGCTGCGATCATGTAAGG	1455322	10483144	23.3059	2.88E-34
ACTL6B	4	NM_016188.4	CACTCACTGTTCATCGTAGG	6.23E-08	131	0	ACTL6B:NM_016188.4:CACTCACTGTTCATCGTAGG	1455322	10483144	0	1.74E-07
ACTL6B	4	NM_016188.4	ATGCCAGCTTTGCAAACGGG	0.00139749	451	37	ACTL6B:NM_016188.4:ATGCCAGCTTTGCAAACGGG	1455322	10483144	0.59095	0.00219312
ACTL6B	4	NM_016188.4	AGTGGAACACACGGGCCAAG	2.12E-14	247	0	ACTL6B:NM_016188.4:AGTGGAACACACGGGCCAAG	1455322	10483144	0	1.21E-13
ACTL7A	4	NM_006687.3	GGGCCATGGCGTGTCCTACG	0.0619441	222	20	ACTL7A:NM_006687.3:GGGCCATGGCGTGTCCTACG	1455322	10483144	0.648943	0.0768997
ACTL7A	4	NM_006687.3	GTTGTTGAGATCTTGTGGGT	6.32E-17	290	0	ACTL7A:NM_006687.3:GTTGTTGAGATCTTGTGGGT	1455322	10483144	0	4.72E-16
ACTL7A	4	NM_006687.3	GTGGCTCTGAACTCGTATGG	0.00500066	44	0	ACTL7A:NM_006687.3:GTGGCTCTGAACTCGTATGG	1455322	10483144	0	0.00720014
ACTL7A	4	NM_006687.3	ATCGCAAGGAGACATTCGTG	5.66E-20	345	0	ACTL7A:NM_006687.3:ATCGCAAGGAGACATTCGTG	1455322	10483144	0	5.71E-19
ACTL7B	4	NM_006686.3	CGTGGGCAAACGCTGCCCCG	0.000609031	61	0	ACTL7B:NM_006686.3:CGTGGGCAAACGCTGCCCCG	1455322	10483144	0	0.000999337
ACTL7B	4	NM_006686.3	ACTCCTACGGCAAGACCTCG	6.13E-11	211	1	ACTL7B:NM_006686.3:ACTCCTACGGCAAGACCTCG	1455322	10483144	0.0341598	2.39E-10
ACTL7B	4	NM_006686.3	AGCCGCGCCGACTACGCTGG	0.0427233	29	0	ACTL7B:NM_006686.3:AGCCGCGCCGACTACGCTGG	1455322	10483144	0	0.053761
ACTL7B	4	NM_006686.3	CAAGAAGAAGTGCTGCTATG	4.43E-52	131	134	ACTL7B:NM_006686.3:CAAGAAGAAGTGCTGCTATG	1455322	10483144	7.36755	4.13E-50
ACTL8	4	NM_030812.2	TTTAGCTACCCCATCGAGCG	5.65E-14	151	69	ACTL8:NM_030812.2:TTTAGCTACCCCATCGAGCG	1455322	10483144	3.29158	3.08E-13
ACTL8	4	NM_030812.2	CTGGTGGAAAGGCTGCACGC	0.0816033	402	42	ACTL8:NM_030812.2:CTGGTGGAAAGGCTGCACGC	1455322	10483144	0.752578	0.0992452
ACTL8	4	NM_030812.2	GAGACTCTTGAGGAGATAGG	6.65E-08	213	67	ACTL8:NM_030812.2:GAGACTCTTGAGGAGATAGG	1455322	10483144	2.26589	1.84E-07
ACTL8	4	NM_030812.2	TGTCTCCGTGATGATCACAG	7.13E-19	355	1	ACTL8:NM_030812.2:TGTCTCCGTGATGATCACAG	1455322	10483144	0.0202981	6.45E-18
ACTL9	4	NM_178525.4	TAAGCACCACTATTGCTACG	4.06E-06	100	0	ACTL9:NM_178525.4:TAAGCACCACTATTGCTACG	1455322	10483144	0	9.00E-06
ACTL9	4	NM_178525.4	CCCAAACCCCAGTCCCAACG	9.99E-10	164	0	ACTL9:NM_178525.4:CCCAAACCCCAGTCCCAACG	1455322	10483144	0	3.43E-09
ACTL9	4	NM_178525.4	CAGCCCGCTGACACGACCGT	1	7	0	ACTL9:NM_178525.4:CAGCCCGCTGACACGACCGT	1455322	10483144	0	1
ACTL9	4	NM_178525.4	GCTGCCACCAAAGACCGGCG	0.0116888	38	0	ACTL9:NM_178525.4:GCTGCCACCAAAGACCGGCG	1455322	10483144	0	0.0159992
ACTN1	4	NM_001102.3	GCAGGGCCTTGATCTCCGAG	1.53E-05	151	46	ACTN1:NM_001102.3:GCAGGGCCTTGATCTCCGAG	1455322	10483144	2.19443	3.14E-05
ACTN1	4	NM_001102.3	CAGGACATCAACAATGCCTG	0.00519922	46	0	ACTN1:NM_001102.3:CAGGACATCAACAATGCCTG	1455322	10483144	0	0.00739919
ACTN1	4	NM_001102.3	GGATCCGCCGCACAATCCCG	0.389591	13	0	ACTN1:NM_001102.3:GGATCCGCCGCACAATCCCG	1455322	10483144	0	0.427388
ACTN1	4	NM_001102.3	GGCCCTAACTCAGAAGCGAA	0.614625	400	51	ACTN1:NM_001102.3:GGCCCTAACTCAGAAGCGAA	1455322	10483144	0.918409	0.653762
ACTN2	4	NM_001103.3	AGGACTTCCGGGATTACCGC	3.02E-08	140	0	ACTN2:NM_001103.3:AGGACTTCCGGGATTACCGC	1455322	10483144	0	8.70E-08
ACTN2	4	NM_001103.3	CGAGTCGGCGTCGCTGACAG	0.00328324	47	0	ACTN2:NM_001103.3:CGAGTCGGCGTCGCTGACAG	1455322	10483144	0	0.00484385
ACTN2	4	NM_001103.3	TGATGGTCCAGATCATACCC	3.63E-21	397	1	ACTN2:NM_001103.3:TGATGGTCCAGATCATACCC	1455322	10483144	0.0181499	4.07E-20
ACTN2	4	NM_001103.3	CCAGGTTAATATTTCCTATG	1	4	0	ACTN2:NM_001103.3:CCAGGTTAATATTTCCTATG	1455322	10483144	0	1
ACTN3	4	NM_001104.3	TGCAACTGGAGTTTGCCCGG	0.042158	28	0	ACTN3:NM_001104.3:TGCAACTGGAGTTTGCCCGG	1455322	10483144	0	0.0533177
ACTN3	4	NM_001104.3	GTCCAGGGCCTTGTTAACGT	2.83E-08	139	0	ACTN3:NM_001104.3:GTCCAGGGCCTTGTTAACGT	1455322	10483144	0	8.19E-08
ACTN3	4	NM_001104.3	CAGTGAGCTGGACTACCACG	0.00328343	48	0	ACTN3:NM_001104.3:CAGTGAGCTGGACTACCACG	1455322	10483144	0	0.00484385
ACTN3	4	NM_001104.3	CCATGGCTGGAGAACCGTGT	1	1	0	ACTN3:NM_001104.3:CCATGGCTGGAGAACCGTGT	1455322	10483144	0	1
ACTN4	4	NM_004924.4	TGGGCGGCTTGTGCACACGC	0.00773329	42	0	ACTN4:NM_004924.4:TGGGCGGCTTGTGCACACGC	1455322	10483144	0	0.0107947
ACTN4	4	NM_004924.4	ACAGATCGAGAACATTGATG	0.449886	173	28	ACTN4:NM_004924.4:ACAGATCGAGAACATTGATG	1455322	10483144	1.16585	0.488922
ACTN4	4	NM_004924.4	GTTCATCGTCCATACCATCG	5.38E-07	65	30	ACTN4:NM_004924.4:GTTCATCGTCCATACCATCG	1455322	10483144	3.32452	1.33E-06
ACTN4	4	NM_004924.4	ACTCCCACAATGTCAACACC	1.40E-05	89	0	ACTN4:NM_004924.4:ACTCCCACAATGTCAACACC	1455322	10483144	0	2.91E-05
ACTR10	3	NM_018477.2	AATGAATTTACCCATCACTG	0.000181204	72	0	ACTR10:NM_018477.2:AATGAATTTACCCATCACTG	1455322	10483144	0	0.000317837
ACTR10	3	NM_018477.2	AATGGATAGTCAACATTTGG	0.400911	14	0	ACTR10:NM_018477.2:AATGGATAGTCAACATTTGG	1455322	10483144	0	0.437726
ACTR10	3	NM_018477.2	AAAAAGATATGGGTAACACC	1.07E-12	243	1	ACTR10:NM_018477.2:AAAAAGATATGGGTAACACC	1455322	10483144	0.0296589	5.05E-12
ACTR1A	4	NM_005736.3	CGCTACAGGCAGGACCACAG	0.00503292	45	0	ACTR1A:NM_005736.3:CGCTACAGGCAGGACCACAG	1455322	10483144	0	0.00720722
ACTR1A	4	NM_005736.3	GAAGGTCTCGAAGAAAACTT	0.0632426	5	3	ACTR1A:NM_005736.3:GAAGGTCTCGAAGAAAACTT	1455322	10483144	4.32234	0.0784685
ACTR1A	4	NM_005736.3	TGACACGAACGTGCTTGGGT	0.0176908	76	20	ACTR1A:NM_005736.3:TGACACGAACGTGCTTGGGT	1455322	10483144	1.89554	0.0237252
ACTR1A	4	NM_005736.3	AGTCGTAGCCCTCCTTACGC	0.0193089	37	0	ACTR1A:NM_005736.3:AGTCGTAGCCCTCCTTACGC	1455322	10483144	0	0.0253277
ACTR1B	4	NM_005735.3	TCCGTCCTAACAGTGTCGGG	0.000965235	59	0	ACTR1B:NM_005735.3:TCCGTCCTAACAGTGTCGGG	1455322	10483144	0	0.00152595
ACTR1B	4	NM_005735.3	CTTCATCGGACCAAAAGCAG	1.29E-05	32	18	ACTR1B:NM_005735.3:CTTCATCGGACCAAAAGCAG	1455322	10483144	4.05237	2.70E-05
ACTR1B	4	NM_005735.3	GCATCCTGTGCTCCTCACGG	0.000408512	65	0	ACTR1B:NM_005735.3:GCATCCTGTGCTCCTCACGG	1455322	10483144	0	0.000686962
ACTR1B	4	NM_005735.3	GGTTGTCCGGACAATCAAAG	3.43E-05	85	0	ACTR1B:NM_005735.3:GGTTGTCCGGACAATCAAAG	1455322	10483144	0	6.68E-05
ACTR2	4	NM_005722.3	ATCCTCGCAACAGAAGTAGC	2.04E-17	326	121	ACTR2:NM_005722.3:ATCCTCGCAACAGAAGTAGC	1455322	10483144	2.67376	1.60E-16
ACTR2	4	NM_005722.3	GGATGACATGAAACACCTGT	4.91E-05	80	0	ACTR2:NM_005722.3:GGATGACATGAAACACCTGT	1455322	10483144	0	9.43E-05
ACTR2	4	NM_005722.3	GGACGTATCATCAAAGTTGG	0.380874	11	0	ACTR2:NM_005722.3:GGACGTATCATCAAAGTTGG	1455322	10483144	0	0.421633
ACTR2	4	NM_005722.3	ACTGGTGTAGTGGTAGACTC	5.44E-09	152	0	ACTR2:NM_005722.3:ACTGGTGTAGTGGTAGACTC	1455322	10483144	0	1.71E-08
ACTR3	4	NM_005721.4	ACCGGTACGGTAATAGACAG	2.27E-103	63	172	ACTR3:NM_005721.4:ACCGGTACGGTAATAGACAG	1455322	10483144	19.6678	2.56E-100
ACTR3	4	NM_005721.4	ATTAAGGAGTCAGCAAAAGT	1.93E-06	108	0	ACTR3:NM_005721.4:ATTAAGGAGTCAGCAAAAGT	1455322	10483144	0	4.43E-06
ACTR3	4	NM_005721.4	TTAACAAGTATGATACAGAT	7.55E-26	83	72	ACTR3:NM_005721.4:TTAACAAGTATGATACAGAT	1455322	10483144	6.24892	1.27E-24
ACTR3	4	NM_005721.4	CCCAATCTTCAACTATACCA	1.55E-05	92	0	ACTR3:NM_005721.4:CCCAATCTTCAACTATACCA	1455322	10483144	0	3.16E-05
ACTR3B	3	NM_020445.5	AGGTAGTTGACCAAGCTCAA	2.44E-13	403	9	ACTR3B:NM_020445.5:AGGTAGTTGACCAAGCTCAA	1455322	10483144	0.160863	1.24E-12
ACTR3B	3	NM_020445.5	TTTGAATCATTTAACGTACC	0.100364	21	0	ACTR3B:NM_020445.5:TTTGAATCATTTAACGTACC	1455322	10483144	0	0.120798
ACTR3B	3	NM_020445.5	TGGGTGAACGTACGTTAACG	1	1	0	ACTR3B:NM_020445.5:TGGGTGAACGTACGTTAACG	1455322	10483144	0	1
ACTR3C	3	NM_001164458.1	CATTTGCCCCGATATAGTCA	0.685082	12	2	ACTR3C:NM_001164458.1:CATTTGCCCCGATATAGTCA	1455322	10483144	1.20055	0.721938
ACTR3C	3	NM_001164458.1	TGGGTGAACGTACATTAACG	0.389591	13	0	ACTR3C:NM_001164458.1:TGGGTGAACGTACATTAACG	1455322	10483144	0	0.427388
ACTR3C	3	NM_001164458.1	GCTTACCACTGGGATAACAT	0.00337195	49	0	ACTR3C:NM_001164458.1:GCTTACCACTGGGATAACAT	1455322	10483144	0	0.00494441
ACTR5	4	NM_024855.3	TGAGCACAGCTACATCGCTG	9.01E-05	87	30	ACTR5:NM_024855.3:TGAGCACAGCTACATCGCTG	1455322	10483144	2.48386	0.000166659
ACTR5	4	NM_024855.3	CGGGACACGCCCAGCCAGCG	1.40E-05	89	0	ACTR5:NM_024855.3:CGGGACACGCCCAGCCAGCG	1455322	10483144	0	2.91E-05
ACTR5	4	NM_024855.3	TGGGTAAAACATGCGTACAC	2.13E-05	86	0	ACTR5:NM_024855.3:TGGGTAAAACATGCGTACAC	1455322	10483144	0	4.29E-05
ACTR5	4	NM_024855.3	TCATTTGCCGTGAATACAGT	8.15E-11	182	0	ACTR5:NM_024855.3:TCATTTGCCGTGAATACAGT	1455322	10483144	0	3.16E-10
ACTR6	3	NM_022496.4	ATAATTCGGAAGGATTATCT	4.75E-14	240	0	ACTR6:NM_022496.4:ATAATTCGGAAGGATTATCT	1455322	10483144	0	2.62E-13
ACTR6	3	NM_022496.4	CTCCCCTTGCAGGATAAATG	3.32E-07	119	0	ACTR6:NM_022496.4:CTCCCCTTGCAGGATAAATG	1455322	10483144	0	8.43E-07
ACTR6	3	NM_022496.4	AGATGTATGCTATGTGTCTC	5.06E-07	116	0	ACTR6:NM_022496.4:AGATGTATGCTATGTGTCTC	1455322	10483144	0	1.26E-06
ACTR8	4	NM_022899.4	CTTCTCCTACTAAATACTCA	0.000113962	74	0	ACTR8:NM_022899.4:CTTCTCCTACTAAATACTCA	1455322	10483144	0	0.000207624
ACTR8	4	NM_022899.4	CAACGATTCCAAAAGTTGCG	4.41E-10	110	49	ACTR8:NM_022899.4:CAACGATTCCAAAAGTTGCG	1455322	10483144	3.20887	1.57E-09
ACTR8	4	NM_022899.4	CACGTGTATTGTAGACGTTG	0.00202038	168	41	ACTR8:NM_022899.4:CACGTGTATTGTAGACGTTG	1455322	10483144	1.75797	0.00309601
ACTR8	4	NM_022899.4	AGCCAACTGTCCTTGTATAG	7.47E-05	77	0	ACTR8:NM_022899.4:AGCCAACTGTCCTTGTATAG	1455322	10483144	0	0.000140206
ACTRT1	4	NM_138289.3	TTAATCAGAAGTACTTCGTG	0.000789047	92	2	ACTRT1:NM_138289.3:TTAATCAGAAGTACTTCGTG	1455322	10483144	0.156593	0.00127358
ACTRT1	4	NM_138289.3	ACGGAGCTGATGACATGGCG	0.026243	115	7	ACTRT1:NM_138289.3:ACGGAGCTGATGACATGGCG	1455322	10483144	0.43846	0.0341958
ACTRT1	4	NM_138289.3	TGATTAGACAGGTAGAAACC	0.0427233	29	0	ACTRT1:NM_138289.3:TGATTAGACAGGTAGAAACC	1455322	10483144	0	0.053761
ACTRT1	4	NM_138289.3	GGTAACAGGATGGGATGACA	5.28E-05	82	0	ACTRT1:NM_138289.3:GGTAACAGGATGGGATGACA	1455322	10483144	0	0.000100175
ACTRT2	4	NM_080431.4	CGTGCCCGCTTTCTACCTGT	4.58E-10	498	22	ACTRT2:NM_080431.4:CGTGCCCGCTTTCTACCTGT	1455322	10483144	0.318208	1.63E-09
ACTRT2	4	NM_080431.4	CGCAGTCACCAAGCTCCACG	7.99E-18	306	0	ACTRT2:NM_080431.4:CGCAGTCACCAAGCTCCACG	1455322	10483144	0	6.54E-17
ACTRT2	4	NM_080431.4	GAATTTCAGGTGCCCCACGA	0.907845	155	20	ACTRT2:NM_080431.4:GAATTTCAGGTGCCCCACGA	1455322	10483144	0.929451	0.943194
ACTRT2	4	NM_080431.4	GATCAGGCCACGCTCGAAAG	2.23E-05	88	0	ACTRT2:NM_080431.4:GATCAGGCCACGCTCGAAAG	1455322	10483144	0	4.46E-05
ACTRT3	4	NM_032487.4	AATGTTCGGGTAGATAAACT	0.135096	173	32	ACTRT3:NM_032487.4:AATGTTCGGGTAGATAAACT	1455322	10483144	1.33241	0.159096
ACTRT3	4	NM_032487.4	GGCGGGCTAGAACTCTGCGT	1.23E-14	11	24	ACTRT3:NM_032487.4:GGCGGGCTAGAACTCTGCGT	1455322	10483144	15.7166	7.23E-14
ACTRT3	4	NM_032487.4	TGTGGCAATGAACTACGAAG	1.01E-06	170	3	ACTRT3:NM_032487.4:TGTGGCAATGAACTACGAAG	1455322	10483144	0.127116	2.44E-06
ACTRT3	4	NM_032487.4	CACTGAGCAACATGATACCA	1.41E-05	90	0	ACTRT3:NM_032487.4:CACTGAGCAACATGATACCA	1455322	10483144	0	2.91E-05
ACVR1	4	NM_001105.4	GCCATCGTTGATGCTCAGTG	1.76E-15	266	0	ACVR1:NM_001105.4:GCCATCGTTGATGCTCAGTG	1455322	10483144	0	1.13E-14
ACVR1	4	NM_001105.4	CTGGTGTAACAGGAACATCA	9.14E-15	253	0	ACVR1:NM_001105.4:CTGGTGTAACAGGAACATCA	1455322	10483144	0	5.41E-14
ACVR1	4	NM_001105.4	CCATGACTTCTCATCACGGG	3.38E-11	68	40	ACVR1:NM_001105.4:CCATGACTTCTCATCACGGG	1455322	10483144	4.23771	1.37E-10
ACVR1	4	NM_001105.4	ATTACACTGTTGGAGTGTGT	1.38E-13	92	52	ACVR1:NM_001105.4:ATTACACTGTTGGAGTGTGT	1455322	10483144	4.072	7.21E-13
ACVR1B	3	NM_004302.4	AAGAGATTATTGGCAAGGGT	0.16156	20	0	ACVR1B:NM_004302.4:AAGAGATTATTGGCAAGGGT	1455322	10483144	0	0.187137
ACVR1B	3	NM_004302.4	ACTTGACTCAGGTCACCTCA	2.10E-05	155	46	ACVR1B:NM_004302.4:ACTTGACTCAGGTCACCTCA	1455322	10483144	2.1378	4.26E-05
ACVR1B	3	NM_004302.4	CCGGTTCAGATAATCAAACA	1.45E-05	91	0	ACVR1B:NM_004302.4:CCGGTTCAGATAATCAAACA	1455322	10483144	0	2.99E-05
ACVR1C	4	NM_145259.2	ATTGTCCTTTGAACCAACAG	1.94E-10	50	33	ACVR1C:NM_145259.2:ATTGTCCTTTGAACCAACAG	1455322	10483144	4.75445	7.21E-10
ACVR1C	4	NM_145259.2	CTGGCGCTCTCAATTGCTAG	7.16E-12	203	0	ACVR1C:NM_145259.2:CTGGCGCTCTCAATTGCTAG	1455322	10483144	0	3.09E-11
ACVR1C	4	NM_145259.2	TGTAGGAGCACTGTCGACCC	0.0274509	31	0	ACVR1C:NM_145259.2:TGTAGGAGCACTGTCGACCC	1455322	10483144	0	0.0355708
ACVR1C	4	NM_145259.2	CCAAGATCTTTCATCTCTGG	1.36E-14	153	71	ACVR1C:NM_145259.2:CCAAGATCTTTCATCTCTGG	1455322	10483144	3.34268	7.96E-14
ACVR2A	4	NM_001278579.1	CCAAAGATCCACATCAACAC	6.45E-30	86	80	ACVR2A:NM_001278579.1:CCAAAGATCCACATCAACAC	1455322	10483144	6.70083	1.47E-28
ACVR2A	4	NM_001278579.1	ATTGCAGAAACCATGGCTAG	1.39E-14	250	0	ACVR2A:NM_001278579.1:ATTGCAGAAACCATGGCTAG	1455322	10483144	0	8.09E-14
ACVR2A	4	NM_001278579.1	CCAGTTGCTTAACGAATATG	1.92E-10	177	0	ACVR2A:NM_001278579.1:CCAGTTGCTTAACGAATATG	1455322	10483144	0	7.14E-10
ACVR2A	4	NM_001278579.1	AGTGGTTTCAAACCTAGTAA	2.73E-08	138	0	ACVR2A:NM_001278579.1:AGTGGTTTCAAACCTAGTAA	1455322	10483144	0	7.95E-08
ACVR2B	4	NM_001106.3	ATGTCCACATGACCGTAGGG	1.81E-06	107	0	ACVR2B:NM_001106.3:ATGTCCACATGACCGTAGGG	1455322	10483144	0	4.18E-06
ACVR2B	4	NM_001106.3	ATGACTTCAACTGCTACGAT	0.00380118	300	63	ACVR2B:NM_001106.3:ATGACTTCAACTGCTACGAT	1455322	10483144	1.51271	0.00553191
ACVR2B	4	NM_001106.3	ACAAGCCGTCTATTGCCCAC	0.00803404	43	0	ACVR2B:NM_001106.3:ACAAGCCGTCTATTGCCCAC	1455322	10483144	0	0.0111452
ACVR2B	4	NM_001106.3	CTGGAGCGCACCAACCAGAG	0.0650162	25	0	ACVR2B:NM_001106.3:CTGGAGCGCACCAACCAGAG	1455322	10483144	0	0.0802432
ACVRL1	4	NM_000020.2	CTGCGTGCTCGAGTTGCGGG	1.34E-46	85	106	ACVRL1:NM_000020.2:CTGCGTGCTCGAGTTGCGGG	1455322	10483144	8.98324	9.17E-45
ACVRL1	4	NM_000020.2	AGGCACCCCCAGGAACATCG	3.23E-21	368	0	ACVRL1:NM_000020.2:AGGCACCCCCAGGAACATCG	1455322	10483144	0	3.64E-20
ACVRL1	4	NM_000020.2	TGGACAGTGACTGCACCACA	0.000965235	59	0	ACVRL1:NM_000020.2:TGGACAGTGACTGCACCACA	1455322	10483144	0	0.00152595
ACVRL1	4	NM_000020.2	CCAGGACTGTTCATCCCTCG	0.0119262	103	5	ACVRL1:NM_000020.2:CCAGGACTGTTCATCCCTCG	1455322	10483144	0.349673	0.0162261
ACY1	4	NM_000666.2	TAGCTTAGTCAGGTTCACGG	0.00623842	174	40	ACY1:NM_000666.2:TAGCTTAGTCAGGTTCACGG	1455322	10483144	1.65594	0.00884138
ACY1	4	NM_000666.2	CCATGCCTCACGCTTCATGG	2.64E-06	102	0	ACY1:NM_000666.2:CCATGCCTCACGCTTCATGG	1455322	10483144	0	6.01E-06
ACY1	4	NM_000666.2	AGGCACAAAGGTCATGTGGA	0.208475	429	49	ACY1:NM_000666.2:AGGCACAAAGGTCATGTGGA	1455322	10483144	0.82277	0.239701
ACY1	4	NM_000666.2	GCTGGACAGTGCGGATACGC	5.01E-05	81	0	ACY1:NM_000666.2:GCTGGACAGTGCGGATACGC	1455322	10483144	0	9.58E-05
ACY3	4	NM_080658.1	TGAGGTCATGGTCCACGTAG	9.34E-19	12	30	ACY3:NM_080658.1:TGAGGTCATGGTCCACGTAG	1455322	10483144	18.0075	8.40E-18
ACY3	4	NM_080658.1	CACCTCATATGGGTCGTCCG	1.61E-09	162	0	ACY3:NM_080658.1:CACCTCATATGGGTCGTCCG	1455322	10483144	0	5.40E-09
ACY3	4	NM_080658.1	GTGCATGGCAAAGACTTCGT	0.01794	34	0	ACY3:NM_080658.1:GTGCATGGCAAAGACTTCGT	1455322	10483144	0	0.0238115
ACY3	4	NM_080658.1	CTTCCTGTACCAGCGGTCTG	0.00142728	55	0	ACY3:NM_080658.1:CTTCCTGTACCAGCGGTCTG	1455322	10483144	0	0.00221389
ACYP1	4	NM_001107.4	ACAGTGCAAGGACAATTGCA	0.0719219	155	31	ACYP1:NM_001107.4:ACAGTGCAAGGACAATTGCA	1455322	10483144	1.44067	0.087745
ACYP1	4	NM_001107.4	TAGGCTGAGGGTAAAAAGCT	0.0662817	26	0	ACYP1:NM_001107.4:TAGGCTGAGGGTAAAAAGCT	1455322	10483144	0	0.0813929
ACYP1	4	NM_001107.4	TTCCTGCATATGACGCACCT	0.760863	22	2	ACYP1:NM_001107.4:TTCCTGCATATGACGCACCT	1455322	10483144	0.654847	0.797568
ACYP1	4	NM_001107.4	TGGGTCCAGAACACTGACCG	0.000174113	71	0	ACYP1:NM_001107.4:TGGGTCCAGAACACTGACCG	1455322	10483144	0	0.000307527
ACYP2	4	NM_138448.3	CGCCCAGTCACTCAAATCCG	0.000125462	76	0	ACYP2:NM_138448.3:CGCCCAGTCACTCAAATCCG	1455322	10483144	0	0.000225573
ACYP2	4	NM_138448.3	TGAAGCTAGGAAAATAGGAG	0.159862	210	21	ACYP2:NM_138448.3:TGAAGCTAGGAAAATAGGAG	1455322	10483144	0.720328	0.185944
ACYP2	4	NM_138448.3	GAGGTGTTCGGAAGAGTGCA	0.00740427	244	52	ACYP2:NM_138448.3:GAGGTGTTCGGAAGAGTGCA	1455322	10483144	1.53514	0.010453
ACYP2	4	NM_138448.3	ACCAGCAAAGGCACCGTGAC	2.86E-15	264	0	ACYP2:NM_138448.3:ACCAGCAAAGGCACCGTGAC	1455322	10483144	0	1.79E-14
ADA	4	NM_000022.2	TCCCAGCTAACACAGCAGAG	0.00503292	45	0	ADA:NM_000022.2:TCCCAGCTAACACAGCAGAG	1455322	10483144	0	0.00720722
ADA	4	NM_000022.2	CACAGACTGGTCCCCCAAGG	9.25E-75	0	81	ADA:NM_000022.2:CACAGACTGGTCCCCCAAGG	1455322	10483144	Inf	2.90E-72
ADA	4	NM_000022.2	TGGACATACTCAAGACAGAG	2.11E-73	60	131	ADA:NM_000022.2:TGGACATACTCAAGACAGAG	1455322	10483144	15.7286	6.14E-71
ADA	4	NM_000022.2	TCACCGTACTGTCCACGCCG	0.243758	249	42	ADA:NM_000022.2:TCACCGTACTGTCCACGCCG	1455322	10483144	1.21502	0.277539
ADAD1	4	NM_139243.3	TCAAATGCAGATATAGAATG	1.54E-52	57	101	ADAD1:NM_139243.3:TCAAATGCAGATATAGAATG	1455322	10483144	12.7646	1.47E-50
ADAD1	4	NM_139243.3	AGGTGAATACAATTACAGCC	0.103254	23	0	ADAD1:NM_139243.3:AGGTGAATACAATTACAGCC	1455322	10483144	0	0.123158
ADAD1	4	NM_139243.3	AACTGGTGCAAGGCTGACAC	8.86E-47	199	150	ADAD1:NM_139243.3:AACTGGTGCAAGGCTGACAC	1455322	10483144	5.43013	6.13E-45
ADAD1	4	NM_139243.3	CGATAACTACACCCACAGGA	2.24E-16	282	0	ADAD1:NM_139243.3:CGATAACTACACCCACAGGA	1455322	10483144	0	1.58E-15
ADAD2	4	NM_139174.3	CACTGCGAATAGCAAGACGG	1.41E-05	90	0	ADAD2:NM_139174.3:CACTGCGAATAGCAAGACGG	1455322	10483144	0	2.91E-05
ADAD2	4	NM_139174.3	ACAGAGATCCCGCGTGCCAG	0.000398977	64	0	ADAD2:NM_139174.3:ACAGAGATCCCGCGTGCCAG	1455322	10483144	0	0.000674867
ADAD2	4	NM_139174.3	TCACCTACCTACGCTCAGGG	7.19E-49	31	81	ADAD2:NM_139174.3:TCACCTACCTACGCTCAGGG	1455322	10483144	18.8217	5.54E-47
ADAD2	4	NM_139174.3	TTCAAATATAGAGCCCCTGG	0.0124581	68	19	ADAD2:NM_139174.3:TTCAAATATAGAGCCCCTGG	1455322	10483144	2.01275	0.0168434
ADAL	4	NM_001012969.3	GGAGACTGTAAAACTTGCCG	0.000574461	82	26	ADAL:NM_001012969.3:GGAGACTGTAAAACTTGCCG	1455322	10483144	2.28412	0.000955185
ADAL	4	NM_001012969.3	TATGTGGAATCTATACTTGA	0.00193167	375	78	ADAL:NM_001012969.3:TATGTGGAATCTATACTTGA	1455322	10483144	1.49831	0.00296287
ADAL	4	NM_001012969.3	CAATCACAGTCATCTGATCG	0.781981	240	35	ADAL:NM_001012969.3:CAATCACAGTCATCTGATCG	1455322	10483144	1.0505	0.818446
ADAL	4	NM_001012969.3	ACTAATGGATCCATTCAAGT	5.28E-05	82	0	ADAL:NM_001012969.3:ACTAATGGATCCATTCAAGT	1455322	10483144	0	0.000100175
ADAM10	4	NM_001110.3	TTTCAACCTACGAATGAAGA	0.607444	8	0	ADAM10:NM_001110.3:TTTCAACCTACGAATGAAGA	1455322	10483144	0	0.648843
ADAM10	4	NM_001110.3	TTCCATCAATAACAGACCCA	1.01E-05	95	0	ADAM10:NM_001110.3:TTCCATCAATAACAGACCCA	1455322	10483144	0	2.11E-05
ADAM10	4	NM_001110.3	GGAAATGGAATGGTAGAACA	1.32E-05	16	13	ADAM10:NM_001110.3:GGAAATGGAATGGTAGAACA	1455322	10483144	5.85274	2.76E-05
ADAM10	4	NM_001110.3	CCCATAAATACGGTCCTCAG	0.0274509	31	0	ADAM10:NM_001110.3:CCCATAAATACGGTCCTCAG	1455322	10483144	0	0.0355708
ADAM11	4	NM_002390.4	GCTCCACGTATTGCGAGGAG	1.08E-09	83	41	ADAM11:NM_002390.4:GCTCCACGTATTGCGAGGAG	1455322	10483144	3.55867	3.70E-09
ADAM11	4	NM_002390.4	GTTCGAGCAGATGCGACAGT	1.08E-13	233	0	ADAM11:NM_002390.4:GTTCGAGCAGATGCGACAGT	1455322	10483144	0	5.72E-13
ADAM11	4	NM_002390.4	GCTCATGGTCTACCGACGGG	5.17E-18	74	55	ADAM11:NM_002390.4:GCTCATGGTCTACCGACGGG	1455322	10483144	5.35403	4.32E-17
ADAM11	4	NM_002390.4	TGGGAACTTGACTTACATCG	0.0968533	233	43	ADAM11:NM_002390.4:TGGGAACTTGACTTACATCG	1455322	10483144	1.32937	0.117213
ADAM12	4	NM_001288973.1	ACTGAACATTCGGATCGTGT	1.22E-15	270	0	ADAM12:NM_001288973.1:ACTGAACATTCGGATCGTGT	1455322	10483144	0	7.92E-15
ADAM12	4	NM_001288973.1	AAGCAATGGTACTTGCCCGG	0.000278943	69	0	ADAM12:NM_001288973.1:AAGCAATGGTACTTGCCCGG	1455322	10483144	0	0.000477128
ADAM12	4	NM_001288973.1	GGTGATCCTTATGGCAACTG	0.0248757	30	10	ADAM12:NM_001288973.1:GGTGATCCTTATGGCAACTG	1455322	10483144	2.40111	0.0324533
ADAM12	4	NM_001288973.1	TGCTGAATATTCGACTACAA	0.00229707	53	0	ADAM12:NM_001288973.1:TGCTGAATATTCGACTACAA	1455322	10483144	0	0.00345218
ADAM15	4	NM_207197.2	AGTGCCACTCGTACATTCAG	0.019499	127	29	ADAM15:NM_207197.2:AGTGCCACTCGTACATTCAG	1455322	10483144	1.64486	0.0255707
ADAM15	4	NM_207197.2	CTCCAGACAGCTAATACTCG	4.15E-13	226	0	ADAM15:NM_207197.2:CTCCAGACAGCTAATACTCG	1455322	10483144	0	2.04E-12
ADAM15	4	NM_207197.2	TGGATTCGCGAAATAATGGG	3.72E-07	150	51	ADAM15:NM_207197.2:TGGATTCGCGAAATAATGGG	1455322	10483144	2.44914	9.39E-07
ADAM15	4	NM_207197.2	CTGTTGTCAAAATTGCCAGG	3.21E-05	163	47	ADAM15:NM_207197.2:CTGTTGTCAAAATTGCCAGG	1455322	10483144	2.07708	6.36E-05
ADAM17	4	NM_003183.4	AATCAGAATCAACACAGATG	2.15E-05	87	0	ADAM17:NM_003183.4:AATCAGAATCAACACAGATG	1455322	10483144	0	4.31E-05
ADAM17	4	NM_003183.4	TGGTGAAAAGCACTACAACA	0.745027	19	3	ADAM17:NM_003183.4:TGGTGAAAAGCACTACAACA	1455322	10483144	1.13735	0.781839
ADAM17	4	NM_003183.4	ACAAAATTTCAAGGTCGTGG	0.0423619	349	64	ADAM17:NM_003183.4:ACAAAATTTCAAGGTCGTGG	1455322	10483144	1.32096	0.0535647
ADAM17	4	NM_003183.4	CATCGCTTCTACAGATACAT	4.56E-11	90	46	ADAM17:NM_003183.4:CATCGCTTCTACAGATACAT	1455322	10483144	3.68187	1.81E-10
ADAM18	4	NM_014237.2	AAAATCCCATTACCACACAC	4.99E-07	115	0	ADAM18:NM_014237.2:AAAATCCCATTACCACACAC	1455322	10483144	0	1.25E-06
ADAM18	4	NM_014237.2	TATAACAGTCAATTTGAACT	0.103254	23	0	ADAM18:NM_014237.2:TATAACAGTCAATTTGAACT	1455322	10483144	0	0.123158
ADAM18	4	NM_014237.2	AGTGCCTGCTATTGACAACT	1.54E-10	224	2	ADAM18:NM_014237.2:AGTGCCTGCTATTGACAACT	1455322	10483144	0.064314	5.79E-10
ADAM18	4	NM_014237.2	AGTAAGTATGCTATGTCATG	1	67	9	ADAM18:NM_014237.2:AGTAAGTATGCTATGTCATG	1455322	10483144	0.967608	1
ADAM19	4	NM_033274.4	TGCCCAGAGATGCGAAGTGT	0.000627382	62	0	ADAM19:NM_033274.4:TGCCCAGAGATGCGAAGTGT	1455322	10483144	0	0.00102359
ADAM19	4	NM_033274.4	GTCACGCTCAGCACTTGCCG	0.0274509	31	0	ADAM19:NM_033274.4:GTCACGCTCAGCACTTGCCG	1455322	10483144	0	0.0355708
ADAM19	4	NM_033274.4	ATGCCTCTAATTGTACCCTG	8.66E-11	184	0	ADAM19:NM_033274.4:ATGCCTCTAATTGTACCCTG	1455322	10483144	0	3.33E-10
ADAM19	4	NM_033274.4	CCTCTAAATAATCAGCCACG	0.0662817	26	0	ADAM19:NM_033274.4:CCTCTAAATAATCAGCCACG	1455322	10483144	0	0.0813929
ADAM2	4	NM_001464.4	CTTTAAATTACAAAGCGTAG	0.000296614	28	14	ADAM2:NM_001464.4:CTTTAAATTACAAAGCGTAG	1455322	10483144	3.60194	0.000506945
ADAM2	4	NM_001464.4	ATGTGTGATGCAAACTATGC	0.000462477	119	34	ADAM2:NM_001464.4:ATGTGTGATGCAAACTATGC	1455322	10483144	2.05814	0.000772381
ADAM2	4	NM_001464.4	GACCTCCCTGAATATTGCAA	2.19E-05	251	65	ADAM2:NM_001464.4:GACCTCCCTGAATATTGCAA	1455322	10483144	1.86539	4.40E-05
ADAM2	4	NM_001464.4	TTGAAAAAAGGATCTAAGCG	6.30E-38	106	101	ADAM2:NM_001464.4:TTGAAAAAAGGATCTAAGCG	1455322	10483144	6.86521	2.50E-36
ADAM20	4	NM_003814.4	AATGTGACTGTGGAACCATA	0.0464379	547	95	ADAM20:NM_003814.4:AATGTGACTGTGGAACCATA	1455322	10483144	1.25105	0.0580628
ADAM20	4	NM_003814.4	GGTGTGTGTGCGAGCTACAG	8.13E-05	79	0	ADAM20:NM_003814.4:GGTGTGTGTGCGAGCTACAG	1455322	10483144	0	0.000150694
ADAM20	4	NM_003814.4	TAAGGGCAACCAAGGACTCA	9.62E-05	242	61	ADAM20:NM_003814.4:TAAGGGCAACCAAGGACTCA	1455322	10483144	1.81574	0.000177814
ADAM20	4	NM_003814.4	AGAGATACATTGTCCACATG	9.97E-14	224	87	ADAM20:NM_003814.4:AGAGATACATTGTCCACATG	1455322	10483144	2.79782	5.31E-13
ADAM21	4	NM_003813.3	ATATTCCTGCAACATAGGCT	0.0239402	689	120	ADAM21:NM_003813.3:ATATTCCTGCAACATAGGCT	1455322	10483144	1.25459	0.031256
ADAM21	4	NM_003813.3	TGGGTTCAATTTCATAAGTG	0.000379385	100	2	ADAM21:NM_003813.3:TGGGTTCAATTTCATAAGTG	1455322	10483144	0.144065	0.000645413
ADAM21	4	NM_003813.3	GAAACACGTTGTTCATATGA	1.56E-18	320	0	ADAM21:NM_003813.3:GAAACACGTTGTTCATATGA	1455322	10483144	0	1.37E-17
ADAM21	4	NM_003813.3	GCATAATCCTCCAAGATTGG	0.0500049	146	11	ADAM21:NM_003813.3:GCATAATCCTCCAAGATTGG	1455322	10483144	0.542713	0.0624051
ADAM22	4	NM_021723.3	ATAGGTATTGGTATGTACAA	4.39E-15	261	0	ADAM22:NM_021723.3:ATAGGTATTGGTATGTACAA	1455322	10483144	0	2.68E-14
ADAM22	4	NM_021723.3	TACTACCAGGGCCATATCCG	0.000140599	100	32	ADAM22:NM_021723.3:TACTACCAGGGCCATATCCG	1455322	10483144	2.30505	0.000252318
ADAM22	4	NM_021723.3	TGTATTTCATAAACTCACGT	2.20E-07	92	38	ADAM22:NM_021723.3:TGTATTTCATAAACTCACGT	1455322	10483144	2.97534	5.73E-07
ADAM22	4	NM_021723.3	CTTAGGTGAATGTAAATGCG	0.01794	34	0	ADAM22:NM_021723.3:CTTAGGTGAATGTAAATGCG	1455322	10483144	0	0.0238115
ADAM23	4	NM_003812.3	GGATACTTACAGAATCCACA	3.85E-20	25	39	ADAM23:NM_003812.3:GGATACTTACAGAATCCACA	1455322	10483144	11.2353	3.95E-19
ADAM23	4	NM_003812.3	AGGCGTCAAAGACTCCAAGG	0.000278943	69	0	ADAM23:NM_003812.3:AGGCGTCAAAGACTCCAAGG	1455322	10483144	0	0.000477128
ADAM23	4	NM_003812.3	ACATATAATCCAGAAAACCT	5.28E-05	82	0	ADAM23:NM_003812.3:ACATATAATCCAGAAAACCT	1455322	10483144	0	0.000100175
ADAM23	4	NM_003812.3	ATATTACATCAACCAAGACT	4.91E-05	80	0	ADAM23:NM_003812.3:ATATTACATCAACCAAGACT	1455322	10483144	0	9.43E-05
ADAM28	4	NM_014265.5	CATACTACTAGTTTGGTGGC	9.24E-06	93	0	ADAM28:NM_014265.5:CATACTACTAGTTTGGTGGC	1455322	10483144	0	1.96E-05
ADAM28	4	NM_014265.5	TTAAGCCCCATACATCGGGA	1.78E-17	80	56	ADAM28:NM_014265.5:TTAAGCCCCATACATCGGGA	1455322	10483144	5.04257	1.41E-16
ADAM28	4	NM_014265.5	TAGGCAATGGAGCATTAAAG	1.33E-26	463	0	ADAM28:NM_014265.5:TAGGCAATGGAGCATTAAAG	1455322	10483144	0	2.38E-25
ADAM28	4	NM_014265.5	TAAAAAGCTCAATACTCATG	0.0651943	96	21	ADAM28:NM_014265.5:TAAAAAGCTCAATACTCATG	1455322	10483144	1.57572	0.0804589
ADAM29	4	NM_001130704.1	GTATACCAGATGTTCAAACG	9.24E-06	93	0	ADAM29:NM_001130704.1:GTATACCAGATGTTCAAACG	1455322	10483144	0	1.96E-05
ADAM29	4	NM_001130704.1	ACTGCAAGTTCCTACCATCA	0.152438	204	20	ADAM29:NM_001130704.1:ACTGCAAGTTCCTACCATCA	1455322	10483144	0.706204	0.178916
ADAM29	4	NM_001130704.1	TTTGGGCATGAACCATGATG	5.03E-14	40	36	ADAM29:NM_001130704.1:TTTGGGCATGAACCATGATG	1455322	10483144	6.4843	2.75E-13
ADAM29	4	NM_001130704.1	AGTCGGAGAACATTACGCCC	5.39E-11	185	0	ADAM29:NM_001130704.1:AGTCGGAGAACATTACGCCC	1455322	10483144	0	2.13E-10
ADAM30	4	NM_021794.3	AATACTGCCAATGTAGGGGT	8.13E-05	79	0	ADAM30:NM_021794.3:AATACTGCCAATGTAGGGGT	1455322	10483144	0	0.000150694
ADAM30	4	NM_021794.3	CCCCTTATGAGAATAAGGCG	0.042158	28	0	ADAM30:NM_021794.3:CCCCTTATGAGAATAAGGCG	1455322	10483144	0	0.0533177
ADAM30	4	NM_021794.3	ATGTGGAAACAAAATTGTGG	0.00165905	86	2	ADAM30:NM_021794.3:ATGTGGAAACAAAATTGTGG	1455322	10483144	0.167518	0.00255263
ADAM30	4	NM_021794.3	CCAAAGGACTGCAACTACAT	6.78E-21	91	66	ADAM30:NM_021794.3:CCAAAGGACTGCAACTACAT	1455322	10483144	5.22464	7.44E-20
ADAM32	3	NM_145004.5	AACACTGCTCCCAAATAACG	0.114873	221	21	ADAM32:NM_145004.5:AACACTGCTCCCAAATAACG	1455322	10483144	0.684474	0.135929
ADAM32	3	NM_145004.5	TACAATCAGGCGTTGAATGT	0.00328324	47	0	ADAM32:NM_145004.5:TACAATCAGGCGTTGAATGT	1455322	10483144	0	0.00484385
ADAM32	3	NM_145004.5	AAGCCTGAAAGAACAACCAA	4.62E-19	330	0	ADAM32:NM_145004.5:AAGCCTGAAAGAACAACCAA	1455322	10483144	0	4.26E-18
ADAM33	4	NM_025220.3	CCCCCCACCCGCGTACCCGG	2.97E-12	208	0	ADAM33:NM_025220.3:CCCCCCACCCGCGTACCCGG	1455322	10483144	0	1.35E-11
ADAM33	4	NM_025220.3	CACAGGGTGAGCCGTCCAGT	0.389591	13	0	ADAM33:NM_025220.3:CACAGGGTGAGCCGTCCAGT	1455322	10483144	0	0.427388
ADAM33	4	NM_025220.3	CTCCATCCGAAAGATCTCGT	0.0124416	40	0	ADAM33:NM_025220.3:CTCCATCCGAAAGATCTCGT	1455322	10483144	0	0.016822
ADAM33	4	NM_025220.3	GTGGGTTTCTATGTATCCTG	2.15E-05	87	0	ADAM33:NM_025220.3:GTGGGTTTCTATGTATCCTG	1455322	10483144	0	4.31E-05
ADAM7	4	NM_003817.3	AAAGATCCTTAAAACACGGA	1.72E-07	57	29	ADAM7:NM_003817.3:AAAGATCCTTAAAACACGGA	1455322	10483144	3.66502	4.55E-07
ADAM7	4	NM_003817.3	ACAGAATGGCACATCAACTG	7.65E-10	212	2	ADAM7:NM_003817.3:ACAGAATGGCACATCAACTG	1455322	10483144	0.0679545	2.66E-09
ADAM7	4	NM_003817.3	CCATAAGATACCATGATCTG	9.99E-10	164	0	ADAM7:NM_003817.3:CCATAAGATACCATGATCTG	1455322	10483144	0	3.43E-09
ADAM7	4	NM_003817.3	CATTTGCAAATACCTGAGCA	0.043728	92	21	ADAM7:NM_003817.3:CATTTGCAAATACCTGAGCA	1455322	10483144	1.64424	0.054989
ADAM8	4	NM_001109.4	CCAGCTTAGACTCACCAAGT	0.103254	23	0	ADAM8:NM_001109.4:CCAGCTTAGACTCACCAAGT	1455322	10483144	0	0.123158
ADAM8	4	NM_001109.4	CAAACAGGTTCCCACACACG	0.607444	8	0	ADAM8:NM_001109.4:CAAACAGGTTCCCACACACG	1455322	10483144	0	0.648843
ADAM8	4	NM_001109.4	CCACATACAGCTCCACGTAG	1.26E-19	63	54	ADAM8:NM_001109.4:CCACATACAGCTCCACGTAG	1455322	10483144	6.17446	1.23E-18
ADAM8	4	NM_001109.4	AGTCCGGGTACCCCTCTACG	0.00112368	470	39	ADAM8:NM_001109.4:AGTCCGGGTACCCCTCTACG	1455322	10483144	0.597712	0.00177165
ADAM9	4	NM_003816.2	TGTGGTTTATACTTACAACA	0.155423	18	0	ADAM9:NM_003816.2:TGTGGTTTATACTTACAACA	1455322	10483144	0	0.181673
ADAM9	4	NM_003816.2	GCTGTTCATTGTCGTAGACA	0.621646	10	0	ADAM9:NM_003816.2:GCTGTTCATTGTCGTAGACA	1455322	10483144	0	0.658525
ADAM9	4	NM_003816.2	AAAAGTTTCTTATCACACGT	3.32E-07	119	0	ADAM9:NM_003816.2:AAAAGTTTCTTATCACACGT	1455322	10483144	0	8.43E-07
ADAM9	4	NM_003816.2	GAATTGGACCCTTGCTGCGA	3.23E-05	83	0	ADAM9:NM_003816.2:GAATTGGACCCTTGCTGCGA	1455322	10483144	0	6.36E-05
ADAMDEC1	4	NM_014479.3	CGTCTTTACATCTAACCAGG	0.000181204	72	0	ADAMDEC1:NM_014479.3:CGTCTTTACATCTAACCAGG	1455322	10483144	0	0.000317837
ADAMDEC1	4	NM_014479.3	TGATGTGTGAAGTATCCTCT	1.01E-05	95	0	ADAMDEC1:NM_014479.3:TGATGTGTGAAGTATCCTCT	1455322	10483144	0	2.11E-05
ADAMDEC1	4	NM_014479.3	AATGTCTTACCACATTGAGT	6.64E-08	133	0	ADAMDEC1:NM_014479.3:AATGTCTTACCACATTGAGT	1455322	10483144	0	1.83E-07
ADAMDEC1	4	NM_014479.3	GATGGCACAGTTCTAACCTG	1.00E-17	542	12	ADAMDEC1:NM_014479.3:GATGGCACAGTTCTAACCTG	1455322	10483144	0.159476	8.11E-17
ADAMTS1	4	NM_006988.4	CTATGTGGAAACCATGCTTG	2.53E-43	33	75	ADAMTS1:NM_006988.4:CTATGTGGAAACCATGCTTG	1455322	10483144	16.3696	1.41E-41
ADAMTS1	4	NM_006988.4	GAGGAGTCCAGTACACGATG	2.20E-16	71	51	ADAMTS1:NM_006988.4:GAGGAGTCCAGTACACGATG	1455322	10483144	5.17443	1.56E-15
ADAMTS1	4	NM_006988.4	GAAAGCGGAGACCGAAGACG	1.61E-11	90	47	ADAMTS1:NM_006988.4:GAAAGCGGAGACCGAAGACG	1455322	10483144	3.76187	6.72E-11
ADAMTS1	4	NM_006988.4	GTAATCATGTAGGCACTGCA	5.72E-37	648	0	ADAMTS1:NM_006988.4:GTAATCATGTAGGCACTGCA	1455322	10483144	0	2.12E-35
ADAMTS10	4	NM_030957.3	TACAAGTGGAAAACGTACCG	0.380874	11	0	ADAMTS10:NM_030957.3:TACAAGTGGAAAACGTACCG	1455322	10483144	0	0.421633
ADAMTS10	4	NM_030957.3	TGCCATTCCAGAGAACGGTG	0.000180664	5	7	ADAMTS10:NM_030957.3:TGCCATTCCAGAGAACGGTG	1455322	10483144	10.0877	0.000317837
ADAMTS10	4	NM_030957.3	ATCGCGTCAGTGTAAATACG	5.02E-12	207	0	ADAMTS10:NM_030957.3:ATCGCGTCAGTGTAAATACG	1455322	10483144	0	2.20E-11
ADAMTS10	4	NM_030957.3	GGCATGAACCATGACGGCGT	0.100364	21	0	ADAMTS10:NM_030957.3:GGCATGAACCATGACGGCGT	1455322	10483144	0	0.120798
ADAMTS12	4	NM_030955.2	AATGCCACCGAGGATCGCTG	1.17E-12	65	42	ADAMTS12:NM_030955.2:AATGCCACCGAGGATCGCTG	1455322	10483144	4.65476	5.53E-12
ADAMTS12	4	NM_030955.2	AACATCATAGATCACTCCGG	0.00140697	54	0	ADAMTS12:NM_030955.2:AACATCATAGATCACTCCGG	1455322	10483144	0	0.00219543
ADAMTS12	4	NM_030955.2	TTGGTGCCTCTGAGCGACAG	3.72E-19	18	34	ADAMTS12:NM_030955.2:TTGGTGCCTCTGAGCGACAG	1455322	10483144	13.6066	3.48E-18
ADAMTS12	4	NM_030955.2	GTACTACAGAATTTCTCACG	2.49E-21	58	55	ADAMTS12:NM_030955.2:GTACTACAGAATTTCTCACG	1455322	10483144	6.83094	2.84E-20
ADAMTS13	4	NM_139025.4	CATGGGCGCTGGTCTAGCTG	0.00503292	45	0	ADAMTS13:NM_139025.4:CATGGGCGCTGGTCTAGCTG	1455322	10483144	0	0.00720722
ADAMTS13	4	NM_139025.4	GGCAACTCCAGGTCAAACCT	3.07E-17	190	87	ADAMTS13:NM_139025.4:GGCAACTCCAGGTCAAACCT	1455322	10483144	3.29838	2.37E-16
ADAMTS13	4	NM_139025.4	AGCACCACACTCACTAGGGA	1.09E-05	115	1	ADAMTS13:NM_139025.4:AGCACCACACTCACTAGGGA	1455322	10483144	0.0626369	2.29E-05
ADAMTS13	4	NM_139025.4	TGGTCGTGTCGAGTACAGAG	3.82E-08	159	1	ADAMTS13:NM_139025.4:TGGTCGTGTCGAGTACAGAG	1455322	10483144	0.0452795	1.10E-07
ADAMTS14	4	NM_139155.2	GGTCTCATGAGCTATCACGA	0.0193089	37	0	ADAMTS14:NM_139155.2:GGTCTCATGAGCTATCACGA	1455322	10483144	0	0.0253277
ADAMTS14	4	NM_139155.2	TGACCTTTGAAGCACCACTG	3.96E-11	191	0	ADAMTS14:NM_139155.2:TGACCTTTGAAGCACCACTG	1455322	10483144	0	1.58E-10
ADAMTS14	4	NM_139155.2	CAGACCTGGTACTCGAACAT	0.0650162	25	0	ADAMTS14:NM_139155.2:CAGACCTGGTACTCGAACAT	1455322	10483144	0	0.0802432
ADAMTS14	4	NM_139155.2	CAGGAGTGTGTGTACACTGG	1.75E-06	106	0	ADAMTS14:NM_139155.2:CAGGAGTGTGTGTACACTGG	1455322	10483144	0	4.07E-06
ADAMTS15	4	NM_139055.2	CATGGGGCATGTTGAACACG	0.155666	252	44	ADAMTS15:NM_139055.2:CATGGGGCATGTTGAACACG	1455322	10483144	1.25773	0.181954
ADAMTS15	4	NM_139055.2	GCGACGCTGCTTCTATTCTG	1.44E-16	284	0	ADAMTS15:NM_139055.2:GCGACGCTGCTTCTATTCTG	1455322	10483144	0	1.04E-15
ADAMTS15	4	NM_139055.2	AGCGTTTCGTGTCTATCCCG	0.00355312	50	0	ADAMTS15:NM_139055.2:AGCGTTTCGTGTCTATCCCG	1455322	10483144	0	0.0051776
ADAMTS15	4	NM_139055.2	CAACCCCATCAACATCGTTG	2.87E-07	340	90	ADAMTS15:NM_139055.2:CAACCCCATCAACATCGTTG	1455322	10483144	1.90672	7.38E-07
ADAMTS16	4	NM_139056.2	AAGAAGACCAGTCCGACCAG	4.16E-08	135	0	ADAMTS16:NM_139056.2:AAGAAGACCAGTCCGACCAG	1455322	10483144	0	1.18E-07
ADAMTS16	4	NM_139056.2	GGGACACGTAATCGCCCCTG	4.00E-06	99	0	ADAMTS16:NM_139056.2:GGGACACGTAATCGCCCCTG	1455322	10483144	0	8.92E-06
ADAMTS16	4	NM_139056.2	GTTGAGTATCGTGAGCACGT	1.98E-17	302	0	ADAMTS16:NM_139056.2:GTTGAGTATCGTGAGCACGT	1455322	10483144	0	1.55E-16
ADAMTS16	4	NM_139056.2	AGATGGGACTCCATGCTCGG	0.00284625	372	30	ADAMTS16:NM_139056.2:AGATGGGACTCCATGCTCGG	1455322	10483144	0.580904	0.00425764
ADAMTS17	4	NM_139057.2	AGTAGAAGCACAGCTCGGCG	0.597467	6	1	ADAMTS17:NM_139057.2:AGTAGAAGCACAGCTCGGCG	1455322	10483144	1.20055	0.641163
ADAMTS17	4	NM_139057.2	GAGACTGATCTCTGCGTGCA	0.0541293	306	29	ADAMTS17:NM_139057.2:GAGACTGATCTCTGCGTGCA	1455322	10483144	0.682661	0.0674267
ADAMTS17	4	NM_139057.2	AGAAAAGAAGAAGCCGACGT	1.72E-05	115	38	ADAMTS17:NM_139057.2:AGAAAAGAAGAAGCCGACGT	1455322	10483144	2.38026	3.51E-05
ADAMTS17	4	NM_139057.2	GCATGTGCAGCCGAACATGT	0.703956	229	29	ADAMTS17:NM_139057.2:GCATGTGCAGCCGAACATGT	1455322	10483144	0.912197	0.740861
ADAMTS18	4	NM_199355.2	TATTGGAAGTGACATAAACG	4.25E-06	101	0	ADAMTS18:NM_199355.2:TATTGGAAGTGACATAAACG	1455322	10483144	0	9.36E-06
ADAMTS18	4	NM_199355.2	GTGACTGCTCAAAATCGCCG	2.86E-15	264	0	ADAMTS18:NM_199355.2:GTGACTGCTCAAAATCGCCG	1455322	10483144	0	1.79E-14
ADAMTS18	4	NM_199355.2	CCGAAGTTGTACCATCAATG	5.20E-11	353	9	ADAMTS18:NM_199355.2:CCGAAGTTGTACCATCAATG	1455322	10483144	0.183649	2.06E-10
ADAMTS18	4	NM_199355.2	AGGCCAGTGCGTAAAGTTTG	5.06E-07	116	0	ADAMTS18:NM_199355.2:AGGCCAGTGCGTAAAGTTTG	1455322	10483144	0	1.26E-06
ADAMTS19	4	NM_133638.3	ATGCAGCTATACTTATAACA	0.0006373	348	25	ADAMTS19:NM_133638.3:ATGCAGCTATACTTATAACA	1455322	10483144	0.517472	0.00103959
ADAMTS19	4	NM_133638.3	TCTGCCTATATACACGGTGT	1.21E-17	303	0	ADAMTS19:NM_133638.3:TCTGCCTATATACACGGTGT	1455322	10483144	0	9.71E-17
ADAMTS19	4	NM_133638.3	GACCATCAGCACACGATGGG	1.61E-30	474	192	ADAMTS19:NM_133638.3:GACCATCAGCACACGATGGG	1455322	10483144	2.91806	3.86E-29
ADAMTS19	4	NM_133638.3	CCACTGAAGTATATGCTTTG	3.13E-10	175	0	ADAMTS19:NM_133638.3:CCACTGAAGTATATGCTTTG	1455322	10483144	0	1.13E-09
ADAMTS2	4	NM_014244.4	AGCACGCCAACAGCTCGAGG	1.53E-37	272	155	ADAMTS2:NM_014244.4:AGCACGCCAACAGCTCGAGG	1455322	10483144	4.1056	5.92E-36
ADAMTS2	4	NM_014244.4	CCTGACATCCTCAAACGGGA	0.00863692	342	29	ADAMTS2:NM_014244.4:CCTGACATCCTCAAACGGGA	1455322	10483144	0.6108	0.0119613
ADAMTS2	4	NM_014244.4	CGTGATCGTGGTATTCATCG	7.95E-09	192	2	ADAMTS2:NM_014244.4:CGTGATCGTGGTATTCATCG	1455322	10483144	0.0750333	2.45E-08
ADAMTS2	4	NM_014244.4	GAGCTTCCCCGGAGGCAACG	0.000234835	228	12	ADAMTS2:NM_014244.4:GAGCTTCCCCGGAGGCAACG	1455322	10483144	0.379116	0.000409888
ADAMTS20	4	NM_025003.3	GGCTGCTAGTGAATGGAGCG	2.88E-42	58	87	ADAMTS20:NM_025003.3:GGCTGCTAGTGAATGGAGCG	1455322	10483144	10.803	1.49E-40
ADAMTS20	4	NM_025003.3	AGTGAATGTTCATCCCAATG	6.37E-59	42	101	ADAMTS20:NM_025003.3:AGTGAATGTTCATCCCAATG	1455322	10483144	17.3218	8.47E-57
ADAMTS20	4	NM_025003.3	GCCTCCGCATAAGCTGACGA	0.000605747	165	43	ADAMTS20:NM_025003.3:GCCTCCGCATAAGCTGACGA	1455322	10483144	1.87719	0.000999337
ADAMTS20	4	NM_025003.3	GTGGCATTCCCTCTAATGTG	1.48E-07	126	0	ADAMTS20:NM_025003.3:GTGGCATTCCCTCTAATGTG	1455322	10483144	0	3.92E-07
ADAMTS3	4	NM_014243.2	TGGCTATAAAATGTGCACCG	0.0193089	37	0	ADAMTS3:NM_014243.2:TGGCTATAAAATGTGCACCG	1455322	10483144	0	0.0253277
ADAMTS3	4	NM_014243.2	TGTGGTGATGAGACTGCTAT	5.26E-05	291	16	ADAMTS3:NM_014243.2:TGTGGTGATGAGACTGCTAT	1455322	10483144	0.396052	0.000100175
ADAMTS3	4	NM_014243.2	CCACATTTATATGCACTCCG	9.14E-15	253	0	ADAMTS3:NM_014243.2:CCACATTTATATGCACTCCG	1455322	10483144	0	5.41E-14
ADAMTS3	4	NM_014243.2	TGTGTTAATCCAAGAAGACG	0.00328343	48	0	ADAMTS3:NM_014243.2:TGTGTTAATCCAAGAAGACG	1455322	10483144	0	0.00484385
ADAMTS4	4	NM_005099.4	AGGGGCCATGACATGGCGAG	2.17E-07	121	0	ADAMTS4:NM_005099.4:AGGGGCCATGACATGGCGAG	1455322	10483144	0	5.68E-07
ADAMTS4	4	NM_005099.4	CCAGACCAAACACTCGCCCT	1.55E-05	92	0	ADAMTS4:NM_005099.4:CCAGACCAAACACTCGCCCT	1455322	10483144	0	3.16E-05
ADAMTS4	4	NM_005099.4	AGCGCTTTAGCCCCGCACCG	9.35E-07	176	55	ADAMTS4:NM_005099.4:AGCGCTTTAGCCCCGCACCG	1455322	10483144	2.25108	2.26E-06
ADAMTS4	4	NM_005099.4	CATACCCAGCGTGTCGCAAG	1.64E-14	106	58	ADAMTS4:NM_005099.4:CATACCCAGCGTGTCGCAAG	1455322	10483144	3.94112	9.45E-14
ADAMTS5	4	NM_007038.3	AACATCGACCAACTCTACTC	6.76E-19	326	0	ADAMTS5:NM_007038.3:AACATCGACCAACTCTACTC	1455322	10483144	0	6.14E-18
ADAMTS5	4	NM_007038.3	CTGCTTCTATCGGGGCACAG	0.0274509	31	0	ADAMTS5:NM_007038.3:CTGCTTCTATCGGGGCACAG	1455322	10483144	0	0.0355708
ADAMTS5	4	NM_007038.3	CTGCACGTCTACACCCGCGA	3.46E-07	120	0	ADAMTS5:NM_007038.3:CTGCACGTCTACACCCGCGA	1455322	10483144	0	8.73E-07
ADAMTS5	4	NM_007038.3	TGTGCTGTGATTGAAGACGA	4.33E-08	136	0	ADAMTS5:NM_007038.3:TGTGCTGTGATTGAAGACGA	1455322	10483144	0	1.22E-07
ADAMTS6	4	NM_197941.2	TTAGACAACTGTCATTACAC	3.13E-10	175	0	ADAMTS6:NM_197941.2:TTAGACAACTGTCATTACAC	1455322	10483144	0	1.13E-09
ADAMTS6	4	NM_197941.2	TAATAAGAACTGCATTATCG	8.13E-05	79	0	ADAMTS6:NM_197941.2:TAATAAGAACTGCATTATCG	1455322	10483144	0	0.000150694
ADAMTS6	4	NM_197941.2	TGGCCCCAGAGCATAGATGG	0.00060788	60	0	ADAMTS6:NM_197941.2:TGGCCCCAGAGCATAGATGG	1455322	10483144	0	0.000999337
ADAMTS6	4	NM_197941.2	AGCATCATACACCTGACCTG	4.06E-06	100	0	ADAMTS6:NM_197941.2:AGCATCATACACCTGACCTG	1455322	10483144	0	9.00E-06
ADAMTS7	2	NM_014272.3	GAAAAGCATCAACATGAAGG	0.000230715	159	43	ADAMTS7:NM_014272.3:GAAAAGCATCAACATGAAGG	1455322	10483144	1.94818	0.000402838
ADAMTS7	2	NM_014272.3	TTCTACGAGCTACAATACCG	1.98E-11	98	49	ADAMTS7:NM_014272.3:TTCTACGAGCTACAATACCG	1455322	10483144	3.602	8.20E-11
ADAMTS8	4	NM_007037.4	TTCAAGATCGAGCGCCTCGG	1.36E-13	324	4	ADAMTS8:NM_007037.4:TTCAAGATCGAGCGCCTCGG	1455322	10483144	0.0889273	7.12E-13
ADAMTS8	4	NM_007037.4	AAGGACCCCGAGCCTCAGAA	0.0113486	80	3	ADAMTS8:NM_007037.4:AAGGACCCCGAGCCTCAGAA	1455322	10483144	0.270123	0.0156252
ADAMTS8	4	NM_007037.4	CCACCCAGAGCACTACGACA	2.84E-10	173	0	ADAMTS8:NM_007037.4:CCACCCAGAGCACTACGACA	1455322	10483144	0	1.04E-09
ADAMTS8	4	NM_007037.4	AAACCGCTTGGTCCTACTCG	3.23E-05	83	0	ADAMTS8:NM_007037.4:AAACCGCTTGGTCCTACTCG	1455322	10483144	0	6.36E-05
ADAMTS9	4	NM_182920.1	TGAAAGAATAGCGTACATCG	5.29E-18	309	0	ADAMTS9:NM_182920.1:TGAAAGAATAGCGTACATCG	1455322	10483144	0	4.41E-17
ADAMTS9	4	NM_182920.1	CTGCGCCTATAAATGATGTG	7.22E-14	237	0	ADAMTS9:NM_182920.1:CTGCGCCTATAAATGATGTG	1455322	10483144	0	3.89E-13
ADAMTS9	4	NM_182920.1	AGCCCGGAGAGATAAATGTG	0.0119129	39	0	ADAMTS9:NM_182920.1:AGCCCGGAGAGATAAATGTG	1455322	10483144	0	0.0162095
ADAMTS9	4	NM_182920.1	ACTGAAAGGTAACTCACACA	1.02E-05	113	1	ADAMTS9:NM_182920.1:ACTGAAAGGTAACTCACACA	1455322	10483144	0.0637455	2.15E-05
ADAMTSL1	4	NM_001040272.5	AGGTGCTAGTTCAACAACCA	0.130469	69	15	ADAMTSL1:NM_001040272.5:AGGTGCTAGTTCAACAACCA	1455322	10483144	1.56594	0.153782
ADAMTSL1	4	NM_001040272.5	TGTATGACTGGGAGTATGAG	1.40E-05	89	0	ADAMTSL1:NM_001040272.5:TGTATGACTGGGAGTATGAG	1455322	10483144	0	2.91E-05
ADAMTSL1	4	NM_001040272.5	CAGCTCGACGCACGTCACGG	1.76E-13	232	0	ADAMTSL1:NM_001040272.5:CAGCTCGACGCACGTCACGG	1455322	10483144	0	9.06E-13
ADAMTSL1	4	NM_001040272.5	TGGAATTGACAACCGTTGAG	7.04E-08	37	24	ADAMTSL1:NM_001040272.5:TGGAATTGACAACCGTTGAG	1455322	10483144	4.67268	1.94E-07
ADAMTSL2	4	NM_001145320.1	TGACGGGCAACTATCGCAAG	2.23E-05	88	0	ADAMTSL2:NM_001145320.1:TGACGGGCAACTATCGCAAG	1455322	10483144	0	4.46E-05
ADAMTSL2	4	NM_001145320.1	GACCGGAATCGAGTACATCG	0.525101	79	13	ADAMTSL2:NM_001145320.1:GACCGGAATCGAGTACATCG	1455322	10483144	1.18535	0.566834
ADAMTSL2	4	NM_001145320.1	CGTACGCAGACATGACCCCT	0.514545	118	19	ADAMTSL2:NM_001145320.1:CGTACGCAGACATGACCCCT	1455322	10483144	1.15985	0.555923
ADAMTSL2	4	NM_001145320.1	CGTCCGCCCGTTGTACACGT	0.0193089	37	0	ADAMTSL2:NM_001145320.1:CGTCCGCCCGTTGTACACGT	1455322	10483144	0	0.0253277
ADAMTSL3	4	NM_207517.2	CCTTGCACAGCAACATGCGT	2.77E-29	37	58	ADAMTSL3:NM_207517.2:CCTTGCACAGCAACATGCGT	1455322	10483144	11.29	6.04E-28
ADAMTSL3	4	NM_207517.2	CCAAACTATTGGCTTCGCTG	0.01794	34	0	ADAMTSL3:NM_207517.2:CCAAACTATTGGCTTCGCTG	1455322	10483144	0	0.0238115
ADAMTSL3	4	NM_207517.2	GCAGCAGGATCATTATATCG	0.0119129	39	0	ADAMTSL3:NM_207517.2:GCAGCAGGATCATTATATCG	1455322	10483144	0	0.0162095
ADAMTSL3	4	NM_207517.2	ATTTCTGGAATCGTCGCACG	0.00930227	225	48	ADAMTSL3:NM_207517.2:ATTTCTGGAATCGTCGCACG	1455322	10483144	1.53672	0.0128645
ADAMTSL4	4	NM_019032.5	AGGACGGTTATATCGAAAGA	1.11E-12	323	5	ADAMTSL4:NM_019032.5:AGGACGGTTATATCGAAAGA	1455322	10483144	0.111503	5.25E-12
ADAMTSL4	4	NM_019032.5	GGGGGCCCCCTCGGTCAGTG	1	314	43	ADAMTSL4:NM_019032.5:GGGGGCCCCCTCGGTCAGTG	1455322	10483144	0.986441	1
ADAMTSL4	4	NM_019032.5	CCTTCTCCTAAGGAGTGCGT	0.192546	74	15	ADAMTSL4:NM_019032.5:CCTTCTCCTAAGGAGTGCGT	1455322	10483144	1.46013	0.221901
ADAMTSL4	4	NM_019032.5	GCTGCGTACTGGAAACGAGT	0.000192572	97	31	ADAMTSL4:NM_019032.5:GCTGCGTACTGGAAACGAGT	1455322	10483144	2.30206	0.00033738
ADAMTSL5	4	NM_213604.2	GGATGTGTCTGGCGCCCTCG	7.68E-05	78	0	ADAMTSL5:NM_213604.2:GGATGTGTCTGGCGCCCTCG	1455322	10483144	0	0.000143249
ADAMTSL5	4	NM_213604.2	AGAACTCAAACTCGATGCCA	0.0650162	25	0	ADAMTSL5:NM_213604.2:AGAACTCAAACTCGATGCCA	1455322	10483144	0	0.0802432
ADAMTSL5	4	NM_213604.2	TGGTCTACACCCGAGACACA	0.00060788	60	0	ADAMTSL5:NM_213604.2:TGGTCTACACCCGAGACACA	1455322	10483144	0	0.000999337
ADAMTSL5	4	NM_213604.2	GCACACTGTAGGTCTCGGAA	5.30E-07	117	0	ADAMTSL5:NM_213604.2:GCACACTGTAGGTCTCGGAA	1455322	10483144	0	1.31E-06
ADAP1	4	NM_006869.3	GTTTGTGCTGACAGAACGAG	0.64863	245	37	ADAP1:NM_006869.3:GTTTGTGCTGACAGAACGAG	1455322	10483144	1.08788	0.685703
ADAP1	4	NM_006869.3	GCTTCCAGAGAAAACCCTCA	8.45E-18	308	0	ADAP1:NM_006869.3:GCTTCCAGAGAAAACCCTCA	1455322	10483144	0	6.87E-17
ADAP1	4	NM_006869.3	CAGGTGCTCGATCTTCATCA	3.81E-09	156	0	ADAP1:NM_006869.3:CAGGTGCTCGATCTTCATCA	1455322	10483144	0	1.22E-08
ADAP1	4	NM_006869.3	GTGGGCCGGTAGTAGAAGGA	0.108543	330	34	ADAP1:NM_006869.3:GTGGGCCGGTAGTAGAAGGA	1455322	10483144	0.742154	0.128672
ADAP2	4	NM_018404.2	TGATGTCAGGGAAGTTACGG	0.00328324	47	0	ADAP2:NM_018404.2:TGATGTCAGGGAAGTTACGG	1455322	10483144	0	0.00484385
ADAP2	4	NM_018404.2	CTGGGACGACAGTATTGTGG	0.00337195	49	0	ADAP2:NM_018404.2:CTGGGACGACAGTATTGTGG	1455322	10483144	0	0.00494441
ADAP2	4	NM_018404.2	CCTCCTGAAGTACTTCACAA	1.55E-05	92	0	ADAP2:NM_018404.2:CCTCCTGAAGTACTTCACAA	1455322	10483144	0	3.16E-05
ADAP2	4	NM_018404.2	TGTTTGTGTATCATGAAAGT	0.612209	9	0	ADAP2:NM_018404.2:TGTTTGTGTATCATGAAAGT	1455322	10483144	0	0.651294
ADAR	4	NM_001111.4	TTCTTGTAGGGTGAACACCG	5.39E-11	185	0	ADAR:NM_001111.4:TTCTTGTAGGGTGAACACCG	1455322	10483144	0	2.13E-10
ADAR	4	NM_001111.4	GTGCATACACTCAAGCAGTG	0.000664134	63	0	ADAR:NM_001111.4:GTGCATACACTCAAGCAGTG	1455322	10483144	0	0.00107579
ADAR	4	NM_001111.4	AGGCAATCAACACCTCTCTG	0.0274509	31	0	ADAR:NM_001111.4:AGGCAATCAACACCTCTCTG	1455322	10483144	0	0.0355708
ADAR	4	NM_001111.4	CGTTCTCCCCAATCAAGACA	5.22E-09	151	0	ADAR:NM_001111.4:CGTTCTCCCCAATCAAGACA	1455322	10483144	0	1.64E-08
ADARB1	4	NM_001112.3	GGTGAATACATGAGTGATCG	0.000117898	75	0	ADARB1:NM_001112.3:GGTGAATACATGAGTGATCG	1455322	10483144	0	0.000213382
ADARB1	4	NM_001112.3	TTCAGAAATCAGAGCGAGGG	5.72E-06	310	79	ADARB1:NM_001112.3:TTCAGAAATCAGAGCGAGGG	1455322	10483144	1.83573	1.25E-05
ADARB1	4	NM_001112.3	TCAGGTCACCAAACTTACCC	8.34E-09	149	0	ADARB1:NM_001112.3:TCAGGTCACCAAACTTACCC	1455322	10483144	0	2.56E-08
ADARB1	4	NM_001112.3	TTGGAGCCCACGTAAAAGGG	0.38747	171	28	ADARB1:NM_001112.3:TTGGAGCCCACGTAAAAGGG	1455322	10483144	1.17949	0.42704
ADARB2	4	NM_018702.3	CAGAGCGATCGATATTCGTG	6.21E-06	97	0	ADARB2:NM_018702.3:CAGAGCGATCGATATTCGTG	1455322	10483144	0	1.34E-05
ADARB2	4	NM_018702.3	TCCTGGCATCACAAACACGG	7.63E-16	272	0	ADARB2:NM_018702.3:TCCTGGCATCACAAACACGG	1455322	10483144	0	5.08E-15
ADARB2	4	NM_018702.3	GTGGACGGCAGGACGTTCGA	2.69E-15	263	0	ADARB2:NM_018702.3:GTGGACGGCAGGACGTTCGA	1455322	10483144	0	1.69E-14
ADARB2	4	NM_018702.3	GGCGTTGGGGAACTGCACGA	0.3393	266	43	ADARB2:NM_018702.3:GGCGTTGGGGAACTGCACGA	1455322	10483144	1.16444	0.378718
ADAT1	4	NM_012091.3	ATGCTGAGGTCATAGCCAGA	6.75E-07	255	72	ADAT1:NM_012091.3:ATGCTGAGGTCATAGCCAGA	1455322	10483144	2.03396	1.66E-06
ADAT1	4	NM_012091.3	GTGGACATTATTGGCAGCGG	5.85E-11	38	30	ADAT1:NM_012091.3:GTGGACATTATTGGCAGCGG	1455322	10483144	5.68694	2.29E-10
ADAT1	4	NM_012091.3	CTATCACTTTGGCACTACCA	1.25E-06	111	0	ADAT1:NM_012091.3:CTATCACTTTGGCACTACCA	1455322	10483144	0	2.96E-06
ADAT1	4	NM_012091.3	GCATCCGAGGACGTTCCATC	7.68E-05	78	0	ADAT1:NM_012091.3:GCATCCGAGGACGTTCCATC	1455322	10483144	0	0.000143249
ADAT2	4	NM_182503.2	GGAGACCGAAAAGTGGATGG	1.80E-08	141	0	ADAT2:NM_182503.2:GGAGACCGAAAAGTGGATGG	1455322	10483144	0	5.36E-08
ADAT2	4	NM_182503.2	CACTTTGACGACACCAATCG	1.10E-06	503	118	ADAT2:NM_182503.2:CACTTTGACGACACCAATCG	1455322	10483144	1.68989	2.64E-06
ADAT2	4	NM_182503.2	GCAGCTGCACACATAATGCA	0.00219152	52	0	ADAT2:NM_182503.2:GCAGCTGCACACATAATGCA	1455322	10483144	0	0.00331492
ADAT2	4	NM_182503.2	TGACAGCCATATACAACCAG	3.41E-09	153	0	ADAT2:NM_182503.2:TGACAGCCATATACAACCAG	1455322	10483144	0	1.11E-08
ADAT3	4	NM_138422.2	CCCACACCGCCCGCTCCATG	1.10E-11	200	0	ADAT3:NM_138422.2:CCCACACCGCCCGCTCCATG	1455322	10483144	0	4.64E-11
ADAT3	4	NM_138422.2	GCTTCTCGGACAGGACAGGG	0.00109515	129	35	ADAT3:NM_138422.2:GCTTCTCGGACAGGACAGGG	1455322	10483144	1.95449	0.00172754
ADAT3	4	NM_138422.2	CGAGGCCGGGTCCACTACCA	0.0518466	132	28	ADAT3:NM_138422.2:CGAGGCCGGGTCCACTACCA	1455322	10483144	1.52798	0.0646385
ADAT3	4	NM_138422.2	TTGTCCTCGTGGAAGGACGT	4.00E-08	151	54	ADAT3:NM_138422.2:TTGTCCTCGTGGAAGGACGT	1455322	10483144	2.57619	1.15E-07
ADCK1	4	NM_020421.3	TTTCAGATCTCACGCCACCT	9.50E-06	94	0	ADCK1:NM_020421.3:TTTCAGATCTCACGCCACCT	1455322	10483144	0	2.01E-05
ADCK1	4	NM_020421.3	GCTTCGATGACACCCCTCTG	6.66E-68	38	110	ADCK1:NM_020421.3:GCTTCGATGACACCCCTCTG	1455322	10483144	20.8528	1.49E-65
ADCK1	4	NM_020421.3	GAGTGTCCCTTATGGCTCAG	3.35E-17	58	48	ADCK1:NM_020421.3:GAGTGTCCCTTATGGCTCAG	1455322	10483144	5.96153	2.58E-16
ADCK1	4	NM_020421.3	GGTGCGGAAGCACCCCGGCA	0.00503292	45	0	ADCK1:NM_020421.3:GGTGCGGAAGCACCCCGGCA	1455322	10483144	0	0.00720722
ADCK2	4	NM_052853.3	CCTCCGAAAACAGATCGCGC	1.87E-10	176	0	ADCK2:NM_052853.3:CCTCCGAAAACAGATCGCGC	1455322	10483144	0	6.98E-10
ADCK2	4	NM_052853.3	GGCGTATGCTTTGTACACCT	0.000777714	103	30	ADCK2:NM_052853.3:GGCGTATGCTTTGTACACCT	1455322	10483144	2.09809	0.00125561
ADCK2	4	NM_052853.3	TTCGCCGACTCAGAACGTCA	9.37E-13	147	65	ADCK2:NM_052853.3:TTCGCCGACTCAGAACGTCA	1455322	10483144	3.18528	4.44E-12
ADCK2	4	NM_052853.3	CCTGGTTGGATCAAATGCAG	3.42E-16	279	0	ADCK2:NM_052853.3:CCTGGTTGGATCAAATGCAG	1455322	10483144	0	2.37E-15
ADCK3	4	NM_020247.4	TGTCCGAGGCCAATGCAGAG	0.00519922	46	0	ADCK3:NM_020247.4:TGTCCGAGGCCAATGCAGAG	1455322	10483144	0	0.00739919
ADCK3	4	NM_020247.4	CCTGGCTAAGATCTTCGAGC	6.64E-08	133	0	ADCK3:NM_020247.4:CCTGGCTAAGATCTTCGAGC	1455322	10483144	0	1.83E-07
ADCK3	4	NM_020247.4	CCGAATGAAGGGCGGCCGCG	9.78E-07	87	35	ADCK3:NM_020247.4:CCGAATGAAGGGCGGCCGCG	1455322	10483144	2.89793	2.36E-06
ADCK3	4	NM_020247.4	CCTGGGTCATGCCCACAGCG	2.07E-07	54	28	ADCK3:NM_020247.4:CCTGGGTCATGCCCACAGCG	1455322	10483144	3.73516	5.45E-07
ADCK4	4	NM_024876.3	TAAGGTCTGCACAATCCGCT	0.000261846	67	0	ADCK4:NM_024876.3:TAAGGTCTGCACAATCCGCT	1455322	10483144	0	0.000453476
ADCK4	4	NM_024876.3	GGAGTGTGACTACCGTCGTG	1	162	22	ADCK4:NM_024876.3:GGAGTGTGACTACCGTCGTG	1455322	10483144	0.978227	1
ADCK4	4	NM_024876.3	GCACCTTGCGTTCTCGAGAG	0.0689716	27	0	ADCK4:NM_024876.3:GCACCTTGCGTTCTCGAGAG	1455322	10483144	0	0.0842437
ADCK4	4	NM_024876.3	TTAAGGAGCTGTGCACGACA	6.67E-55	36	92	ADCK4:NM_024876.3:TTAAGGAGCTGTGCACGACA	1455322	10483144	18.4086	7.22E-53
ADCK5	4	NM_174922.4	CGCGGGGCACCACGACGTAG	3.56E-09	155	0	ADCK5:NM_174922.4:CGCGGGGCACCACGACGTAG	1455322	10483144	0	1.14E-08
ADCK5	4	NM_174922.4	CACCCCTCGAAGGACAACAT	0.121956	202	19	ADCK5:NM_174922.4:CACCCCTCGAAGGACAACAT	1455322	10483144	0.677536	0.144042
ADCK5	4	NM_174922.4	GTGCCTCTGCCATGACATAG	0.000219808	311	72	ADCK5:NM_174922.4:GTGCCTCTGCCATGACATAG	1455322	10483144	1.66767	0.000384164
ADCK5	4	NM_174922.4	TGCCAGGATGTGGGTCCGAG	4.49E-12	204	0	ADCK5:NM_174922.4:TGCCAGGATGTGGGTCCGAG	1455322	10483144	0	2.00E-11
ADCY1	4	NM_021116.2	CCCAGACGAAAGGACCACCA	0.0388318	313	59	ADCY1:NM_021116.2:CCCAGACGAAAGGACCACCA	1455322	10483144	1.35782	0.0494297
ADCY1	4	NM_021116.2	CATGTTCAGATCCACCTCGG	1.56E-07	127	0	ADCY1:NM_021116.2:CATGTTCAGATCCACCTCGG	1455322	10483144	0	4.13E-07
ADCY1	4	NM_021116.2	AACCGGGTTACGGACATGAG	0.00142728	55	0	ADCY1:NM_021116.2:AACCGGGTTACGGACATGAG	1455322	10483144	0	0.00221389
ADCY1	4	NM_021116.2	CGGGGTGGTGTAGACAACGT	0.00740358	224	16	ADCY1:NM_021116.2:CGGGGTGGTGTAGACAACGT	1455322	10483144	0.514518	0.0104524
ADCY10	4	NM_018417.5	AATGCTTACCTATCTTGACT	3.54E-08	93	40	ADCY10:NM_018417.5:AATGCTTACCTATCTTGACT	1455322	10483144	3.09828	1.02E-07
ADCY10	4	NM_018417.5	GCACAGGGAATGTTAACGAA	8.14E-07	114	0	ADCY10:NM_018417.5:GCACAGGGAATGTTAACGAA	1455322	10483144	0	1.97E-06
ADCY10	4	NM_018417.5	TCACAAACACAATCGTCACT	4.12E-08	134	0	ADCY10:NM_018417.5:TCACAAACACAATCGTCACT	1455322	10483144	0	1.17E-07
ADCY10	4	NM_018417.5	AGAAAACAGCCTACGAGCTG	1.19E-10	228	79	ADCY10:NM_018417.5:AGAAAACAGCCTACGAGCTG	1455322	10483144	2.49588	4.56E-10
ADCY2	4	NM_020546.2	ACTCCAAGTACCGGGTCATG	1.44E-07	125	0	ADCY2:NM_020546.2:ACTCCAAGTACCGGGTCATG	1455322	10483144	0	3.83E-07
ADCY2	4	NM_020546.2	TGAAGCGGCATACAAACGTG	5.01E-05	81	0	ADCY2:NM_020546.2:TGAAGCGGCATACAAACGTG	1455322	10483144	0	9.58E-05
ADCY2	4	NM_020546.2	CCTGTAATTGCATCAAGTCG	0.00219152	52	0	ADCY2:NM_020546.2:CCTGTAATTGCATCAAGTCG	1455322	10483144	0	0.00331492
ADCY2	4	NM_020546.2	CAGGCAGACGCTAAGCACGA	9.08E-08	503	28	ADCY2:NM_020546.2:CAGGCAGACGCTAAGCACGA	1455322	10483144	0.400968	2.49E-07
ADCY3	3	NM_004036.3	CCACGGAGATGATCACGATG	2.84E-19	82	60	ADCY3:NM_004036.3:CCACGGAGATGATCACGATG	1455322	10483144	5.27095	2.69E-18
ADCY3	3	NM_004036.3	AGCTGTCTCCAGTACTACAC	1.55E-11	195	0	ADCY3:NM_004036.3:AGCTGTCTCCAGTACTACAC	1455322	10483144	0	6.52E-11
ADCY3	3	NM_004036.3	GTCGATGAGTATCTCGACCA	1.32E-35	43	70	ADCY3:NM_004036.3:GTCGATGAGTATCTCGACCA	1455322	10483144	11.725	4.48E-34
ADCY4	3	NM_001198568.1	TTCATCATCTAGTCCCCGGG	0.0127793	150	34	ADCY4:NM_001198568.1:TTCATCATCTAGTCCCCGGG	1455322	10483144	1.63276	0.0172679
ADCY4	3	NM_001198568.1	TGGAGGCAGGCGGTGTACCA	5.28E-05	82	0	ADCY4:NM_001198568.1:TGGAGGCAGGCGGTGTACCA	1455322	10483144	0	0.000100175
ADCY4	3	NM_001198568.1	GGAGAGGTTGGAAATCATGG	0.380874	11	0	ADCY4:NM_001198568.1:GGAGAGGTTGGAAATCATGG	1455322	10483144	0	0.421633
ADCY5	4	NM_183357.2	GACGACGATCCTCCGCTGAG	1.25E-06	111	0	ADCY5:NM_183357.2:GACGACGATCCTCCGCTGAG	1455322	10483144	0	2.96E-06
ADCY5	4	NM_183357.2	AGCTACACTCACCTTTACGC	1.13E-14	302	2	ADCY5:NM_183357.2:AGCTACACTCACCTTTACGC	1455322	10483144	0.047683	6.64E-14
ADCY5	4	NM_183357.2	CACAGCGGGCGAGTACACTG	0.000430079	66	0	ADCY5:NM_183357.2:CACAGCGGGCGAGTACACTG	1455322	10483144	0	0.000719194
ADCY5	4	NM_183357.2	AGCCGCTCCAGTTTGTCCGA	0.297088	149	26	ADCY5:NM_183357.2:AGCCGCTCCAGTTTGTCCGA	1455322	10483144	1.25696	0.333258
ADCY6	4	NM_015270.3	GATGACGCCTTCATCCGGAG	0.10776	24	0	ADCY6:NM_015270.3:GATGACGCCTTCATCCGGAG	1455322	10483144	0	0.127768
ADCY6	4	NM_015270.3	ATAGATCCCAAGCATCAGGG	7.47E-05	77	0	ADCY6:NM_015270.3:ATAGATCCCAAGCATCAGGG	1455322	10483144	0	0.000140206
ADCY6	4	NM_015270.3	AACACTGCAGTACCTGAACG	8.45E-18	308	0	ADCY6:NM_015270.3:AACACTGCAGTACCTGAACG	1455322	10483144	0	6.87E-17
ADCY6	4	NM_015270.3	TTGGCCTGGCAACTTAACCG	0.00773329	42	0	ADCY6:NM_015270.3:TTGGCCTGGCAACTTAACCG	1455322	10483144	0	0.0107947
ADCY7	4	NM_001114.4	GCGTGGGTAGGCAGCGACAC	0.00601842	20	9	ADCY7:NM_001114.4:GCGTGGGTAGGCAGCGACAC	1455322	10483144	3.24142	0.00853854
ADCY7	4	NM_001114.4	TGTACGTCGAGTGTCTCCTG	3.57E-11	188	0	ADCY7:NM_001114.4:TGTACGTCGAGTGTCTCCTG	1455322	10483144	0	1.44E-10
ADCY7	4	NM_001114.4	CCGTAGCCGGGTGCACATCA	4.75E-18	54	48	ADCY7:NM_001114.4:CCGTAGCCGGGTGCACATCA	1455322	10483144	6.4036	3.98E-17
ADCY7	4	NM_001114.4	AGAGGCACCAGAATGTCAGG	1.55E-05	92	0	ADCY7:NM_001114.4:AGAGGCACCAGAATGTCAGG	1455322	10483144	0	3.16E-05
ADCY8	4	NM_001115.2	CGATATTTAAGATGGCACCC	0.0124416	40	0	ADCY8:NM_001115.2:CGATATTTAAGATGGCACCC	1455322	10483144	0	0.016822
ADCY8	4	NM_001115.2	ATTTCCAGGACAACAAACCG	2.46E-24	99	75	ADCY8:NM_001115.2:ATTTCCAGGACAACAAACCG	1455322	10483144	5.45732	3.62E-23
ADCY8	4	NM_001115.2	GCTGCAGGTCATCCTCCAAG	0.00745952	279	58	ADCY8:NM_001115.2:GCTGCAGGTCATCCTCCAAG	1455322	10483144	1.49748	0.0105292
ADCY8	4	NM_001115.2	CAAAACACGATGTTGACATG	0.00803404	43	0	ADCY8:NM_001115.2:CAAAACACGATGTTGACATG	1455322	10483144	0	0.0111452
ADCY9	4	NM_001116.3	GCTACCACGTCACTGCATCG	0.423385	153	25	ADCY9:NM_001116.3:GCTACCACGTCACTGCATCG	1455322	10483144	1.17701	0.461315
ADCY9	4	NM_001116.3	TGTACGCCCGGCATTACGCG	0.00204025	254	17	ADCY9:NM_001116.3:TGTACGCCCGGCATTACGCG	1455322	10483144	0.482106	0.00312549
ADCY9	4	NM_001116.3	GATATCGGGTCAGAGAGCCA	1.71E-05	137	43	ADCY9:NM_001116.3:GATATCGGGTCAGAGAGCCA	1455322	10483144	2.26093	3.50E-05
ADCY9	4	NM_001116.3	GGGAGACTGTTACTACTGCG	0.808132	312	45	ADCY9:NM_001116.3:GGGAGACTGTTACTACTGCG	1455322	10483144	1.03895	0.844461
ADCYAP1	4	NM_001099733.1	GAAGCACCTGCAGTCGCTCG	2.07E-06	190	57	ADCYAP1:NM_001099733.1:GAAGCACCTGCAGTCGCTCG	1455322	10483144	2.16104	4.76E-06
ADCYAP1	4	NM_001099733.1	GGCCTCGTTAAGGATCCCGT	3.03E-17	299	0	ADCYAP1:NM_001099733.1:GGCCTCGTTAAGGATCCCGT	1455322	10483144	0	2.34E-16
ADCYAP1	4	NM_001099733.1	GCTGCCAGACTTCGATGGCT	0.155423	18	0	ADCYAP1:NM_001099733.1:GCTGCCAGACTTCGATGGCT	1455322	10483144	0	0.181673
ADCYAP1	4	NM_001099733.1	AGAGGAAGAGGCGTACGGCG	0.0014877	56	0	ADCYAP1:NM_001099733.1:AGAGGAAGAGGCGTACGGCG	1455322	10483144	0	0.00229391
ADCYAP1R1	4	NM_001118.4	TGAATATGAATCTGAGACTG	3.96E-11	191	0	ADCYAP1R1:NM_001118.4:TGAATATGAATCTGAGACTG	1455322	10483144	0	1.58E-10
ADCYAP1R1	4	NM_001118.4	CGAATCTTCAACCCAGACCA	8.84E-15	111	60	ADCYAP1R1:NM_001118.4:CGAATCTTCAACCCAGACCA	1455322	10483144	3.89389	5.27E-14
ADCYAP1R1	4	NM_001118.4	GGTGAGCCGGAACTGCACGG	3.46E-07	120	0	ADCYAP1R1:NM_001118.4:GGTGAGCCGGAACTGCACGG	1455322	10483144	0	8.73E-07
ADCYAP1R1	4	NM_001118.4	TGTGGGACAACATCACGTGT	5.99E-15	581	19	ADCYAP1R1:NM_001118.4:TGTGGGACAACATCACGTGT	1455322	10483144	0.235555	3.62E-14
ADD1	4	NM_014189.3	GACTAGCAGATCTCTTTGGG	0.0383538	53	14	ADD1:NM_014189.3:GACTAGCAGATCTCTTTGGG	1455322	10483144	1.90268	0.0488314
ADD1	4	NM_014189.3	GTAATGCCAATAGGCCTGTG	4.10E-15	260	0	ADD1:NM_014189.3:GTAATGCCAATAGGCCTGTG	1455322	10483144	0	2.52E-14
ADD1	4	NM_014189.3	ATTATCGAGCATCCGCATGA	2.62E-42	512	232	ADD1:NM_014189.3:ATTATCGAGCATCCGCATGA	1455322	10483144	3.26427	1.36E-40
ADD1	4	NM_014189.3	CCTCTTGCCAATCTCCCCGG	9.57E-15	254	0	ADD1:NM_014189.3:CCTCTTGCCAATCTCCCCGG	1455322	10483144	0	5.65E-14
ADD2	4	NM_001617.3	ACTCGGCCATCTATGCAGCG	0.152674	498	56	ADD2:NM_001617.3:ACTCGGCCATCTATGCAGCG	1455322	10483144	0.810019	0.179179
ADD2	4	NM_001617.3	GCTGAGTGACACCTATGTCA	6.14E-62	52	111	ADD2:NM_001617.3:GCTGAGTGACACCTATGTCA	1455322	10483144	15.3775	9.63E-60
ADD2	4	NM_001617.3	GGAGAAGCACCGGCCCCATG	1.11E-07	82	36	ADD2:NM_001617.3:GGAGAAGCACCGGCCCCATG	1455322	10483144	3.16252	3.00E-07
ADD2	4	NM_001617.3	GGTGCTAAGAAACCATGGAG	0.00763517	41	0	ADD2:NM_001617.3:GGTGCTAAGAAACCATGGAG	1455322	10483144	0	0.0107169
ADD3	4	NM_016824.3	CTAGGCTTCTCTCGAATGAG	0.000923908	57	0	ADD3:NM_016824.3:CTAGGCTTCTCTCGAATGAG	1455322	10483144	0	0.00147803
ADD3	4	NM_016824.3	GTCTACAAGTCTGTACAGGC	1.26E-10	180	0	ADD3:NM_016824.3:GTCTACAAGTCTGTACAGGC	1455322	10483144	0	4.76E-10
ADD3	4	NM_016824.3	ACCCAGAATACATTAGGGAG	0.0179467	35	0	ADD3:NM_016824.3:ACCCAGAATACATTAGGGAG	1455322	10483144	0	0.0238115
ADD3	4	NM_016824.3	AAGGATCCCACATTTCATGG	2.23E-05	88	0	ADD3:NM_016824.3:AAGGATCCCACATTTCATGG	1455322	10483144	0	4.46E-05
ADGB	4	NM_024694.3	GAAGGTAAATCAGATCCTGG	4.93E-12	47	35	ADGB:NM_024694.3:GAAGGTAAATCAGATCCTGG	1455322	10483144	5.36432	2.17E-11
ADGB	4	NM_024694.3	AAAAGCGACAAAGTTCCAAA	1.15E-13	235	0	ADGB:NM_024694.3:AAAAGCGACAAAGTTCCAAA	1455322	10483144	0	6.05E-13
ADGB	4	NM_024694.3	CAACTTATGAATTTGAACTG	0.0689716	27	0	ADGB:NM_024694.3:CAACTTATGAATTTGAACTG	1455322	10483144	0	0.0842437
ADGB	4	NM_024694.3	TCAGTGAAATCTATGCAGTG	1.25E-06	111	0	ADGB:NM_024694.3:TCAGTGAAATCTATGCAGTG	1455322	10483144	0	2.96E-06
ADGRA1	4	NM_001083909.2	CCCCGCACTTGACGCCAACG	0.000278943	69	0	ADGRA1:NM_001083909.2:CCCCGCACTTGACGCCAACG	1455322	10483144	0	0.000477128
ADGRA1	4	NM_001083909.2	TGCACTCAGTACCTGAGCAG	0.0532073	86	5	ADGRA1:NM_001083909.2:TGCACTCAGTACCTGAGCAG	1455322	10483144	0.418795	0.0663048
ADGRA1	4	NM_001083909.2	GGTGCCCAGGAAGTACACAC	2.59E-37	65	83	ADGRA1:NM_001083909.2:GGTGCCCAGGAAGTACACAC	1455322	10483144	9.19817	9.82E-36
ADGRA1	4	NM_001083909.2	ACCTTCACTGTGTTCGCCGG	5.28E-05	82	0	ADGRA1:NM_001083909.2:ACCTTCACTGTGTTCGCCGG	1455322	10483144	0	0.000100175
ADGRA2	4	NM_032777.9	GCCACGTTCCTCGCATTCTG	7.47E-05	77	0	ADGRA2:NM_032777.9:GCCACGTTCCTCGCATTCTG	1455322	10483144	0	0.000140206
ADGRA2	4	NM_032777.9	AGGGATGAGAATAGACTCGG	0.0119129	39	0	ADGRA2:NM_032777.9:AGGGATGAGAATAGACTCGG	1455322	10483144	0	0.0162095
ADGRA2	4	NM_032777.9	GAGCTGACGCTGTCTCACAT	0.000408512	65	0	ADGRA2:NM_032777.9:GAGCTGACGCTGTCTCACAT	1455322	10483144	0	0.000686962
ADGRA2	4	NM_032777.9	TGAGCAATAACAAGATCACG	0.612209	9	0	ADGRA2:NM_032777.9:TGAGCAATAACAAGATCACG	1455322	10483144	0	0.651294
ADGRA3	4	NM_145290.3	ATCTGAACTATACACCCAGG	0.0116888	38	0	ADGRA3:NM_145290.3:ATCTGAACTATACACCCAGG	1455322	10483144	0	0.0159992
ADGRA3	4	NM_145290.3	CACTCCTACCCATAGTACTG	1.96E-08	143	0	ADGRA3:NM_145290.3:CACTCCTACCCATAGTACTG	1455322	10483144	0	5.81E-08
ADGRA3	4	NM_145290.3	TTCAGCGCATTGCTACCTAC	6.23E-08	131	0	ADGRA3:NM_145290.3:TTCAGCGCATTGCTACCTAC	1455322	10483144	0	1.74E-07
ADGRA3	4	NM_145290.3	TGATGGAAAACGACGTACTG	4.11E-15	112	61	ADGRA3:NM_145290.3:TGATGGAAAACGACGTACTG	1455322	10483144	3.92294	2.52E-14
ADGRB1	4	NM_001702.2	GAAGCATCCGTGTTTGTGGT	1.64E-17	218	95	ADGRB1:NM_001702.2:GAAGCATCCGTGTTTGTGGT	1455322	10483144	3.13923	1.30E-16
ADGRB1	4	NM_001702.2	CCCACGATGAGCGTCACCGA	0.818941	159	20	ADGRB1:NM_001702.2:CCCACGATGAGCGTCACCGA	1455322	10483144	0.906063	0.855155
ADGRB1	4	NM_001702.2	CCTGTGGGGCGAATGCACGC	7.96E-16	273	0	ADGRB1:NM_001702.2:CCTGTGGGGCGAATGCACGC	1455322	10483144	0	5.28E-15
ADGRB1	4	NM_001702.2	CAGGATGAGTACCGGCAGTG	2.83E-08	139	0	ADGRB1:NM_001702.2:CAGGATGAGTACCGGCAGTG	1455322	10483144	0	8.19E-08
ADGRB2	4	NM_001294335.1	TGAGCAAGACCTCGACAAAG	3.27E-12	210	0	ADGRB2:NM_001294335.1:TGAGCAAGACCTCGACAAAG	1455322	10483144	0	1.47E-11
ADGRB2	4	NM_001294335.1	ATCATCAGCCGAGGGCACGT	0.507825	115	19	ADGRB2:NM_001294335.1:ATCATCAGCCGAGGGCACGT	1455322	10483144	1.19011	0.548999
ADGRB2	4	NM_001294335.1	CTCTCTCGTAGGCGACCCGG	2.72E-08	137	0	ADGRB2:NM_001294335.1:CTCTCTCGTAGGCGACCCGG	1455322	10483144	0	7.95E-08
ADGRB2	4	NM_001294335.1	CAGCCACTGATAGCAAGTGG	0.843238	209	30	ADGRB2:NM_001294335.1:CAGCCACTGATAGCAAGTGG	1455322	10483144	1.03398	0.87923
ADGRB3	4	NM_001704.2	TACAGTACACGGAGTATGGG	3.15E-11	96	48	ADGRB3:NM_001704.2:TACAGTACACGGAGTATGGG	1455322	10483144	3.602	1.28E-10
ADGRB3	4	NM_001704.2	AGGCGAATAAGGACCTGTCA	2.04E-10	178	0	ADGRB3:NM_001704.2:AGGCGAATAAGGACCTGTCA	1455322	10483144	0	7.53E-10
ADGRB3	4	NM_001704.2	AGGGTCAATAGAGTTAATGC	4.93E-14	241	0	ADGRB3:NM_001704.2:AGGGTCAATAGAGTTAATGC	1455322	10483144	0	2.70E-13
ADGRB3	4	NM_001704.2	CCAAGTCTGCAATCTTACCA	0.189447	242	25	ADGRB3:NM_001704.2:CCAAGTCTGCAATCTTACCA	1455322	10483144	0.74414	0.218395
ADGRD1	3	NM_198827.3	CCTGCTCAGACCCTATCACG	0.0184005	36	0	ADGRD1:NM_198827.3:CCTGCTCAGACCCTATCACG	1455322	10483144	0	0.0242818
ADGRD1	3	NM_198827.3	AAAAGAAAACGTGACCCCTG	0.0184005	36	0	ADGRD1:NM_198827.3:AAAAGAAAACGTGACCCCTG	1455322	10483144	0	0.0242818
ADGRD1	3	NM_198827.3	GAAGGGGTCTGGTCGAACCA	1.38E-10	26	25	ADGRD1:NM_198827.3:GAAGGGGTCTGGTCGAACCA	1455322	10483144	6.92634	5.21E-10
ADGRE1	4	NM_001974.4	CCTGCAAAAACCTGTCAGGG	1.71E-28	19	47	ADGRE1:NM_001974.4:CCTGCAAAAACCTGTCAGGG	1455322	10483144	17.818	3.53E-27
ADGRE1	4	NM_001974.4	TGCCACCTGCACCAATACAG	0.0442718	30	0	ADGRE1:NM_001974.4:TGCCACCTGCACCAATACAG	1455322	10483144	0	0.0554234
ADGRE1	4	NM_001974.4	CCAGGATTTGAATCCAGCAG	0.00803404	43	0	ADGRE1:NM_001974.4:CCAGGATTTGAATCCAGCAG	1455322	10483144	0	0.0111452
ADGRE1	4	NM_001974.4	CACGTGGACTAAATTCACCA	0.100364	21	0	ADGRE1:NM_001974.4:CACGTGGACTAAATTCACCA	1455322	10483144	0	0.120798
ADGRE2	4	NM_013447.3	TCCACCAGCACTCACACGGT	0.00328343	48	0	ADGRE2:NM_013447.3:TCCACCAGCACTCACACGGT	1455322	10483144	0	0.00484385
ADGRE2	4	NM_013447.3	AGACAAGGCCCACCACAGAA	7.35E-16	332	118	ADGRE2:NM_013447.3:AGACAAGGCCCACCACAGAA	1455322	10483144	2.5605	4.93E-15
ADGRE2	4	NM_013447.3	GCACATCGTAGTGGGCCATG	0.389591	13	0	ADGRE2:NM_013447.3:GCACATCGTAGTGGGCCATG	1455322	10483144	0	0.427388
ADGRE2	4	NM_013447.3	ACCGTCACAAGTCTCCATGG	0.382624	12	0	ADGRE2:NM_013447.3:ACCGTCACAAGTCTCCATGG	1455322	10483144	0	0.421905
ADGRE3	4	NM_032571.4	CAGGTGACTGCAATTACACA	0.00803404	43	0	ADGRE3:NM_032571.4:CAGGTGACTGCAATTACACA	1455322	10483144	0	0.0111452
ADGRE3	4	NM_032571.4	ATCATCCAGGGAGACACACA	9.99E-10	164	0	ADGRE3:NM_032571.4:ATCATCCAGGGAGACACACA	1455322	10483144	0	3.43E-09
ADGRE3	4	NM_032571.4	CACCTCCTCAAAGACAACCG	0.157027	19	0	ADGRE3:NM_032571.4:CACCTCCTCAAAGACAACCG	1455322	10483144	0	0.182743
ADGRE3	4	NM_032571.4	GATTGATCGAACTGAACCCA	0.000609031	61	0	ADGRE3:NM_032571.4:GATTGATCGAACTGAACCCA	1455322	10483144	0	0.000999337
ADGRE5	3	NM_078481.3	ACCGTCACAAGTCTCCGTCG	1	2	0	ADGRE5:NM_078481.3:ACCGTCACAAGTCTCCGTCG	1455322	10483144	0	1
ADGRE5	3	NM_078481.3	GGCCTCACCTGTGTTCGAAG	0.000113368	73	0	ADGRE5:NM_078481.3:GGCCTCACCTGTGTTCGAAG	1455322	10483144	0	0.000207579
ADGRE5	3	NM_078481.3	CCTTATGGCTCATTATGACG	1.55E-05	92	0	ADGRE5:NM_078481.3:CCTTATGGCTCATTATGACG	1455322	10483144	0	3.16E-05
ADGRF1	4	NM_153840.3	CAACGGGGAAGATTGTAGAG	7.70E-11	153	62	ADGRF1:NM_153840.3:CAACGGGGAAGATTGTAGAG	1455322	10483144	2.91908	3.00E-10
ADGRF1	4	NM_153840.3	AATACATCTATTCCCATCAG	0.000609031	61	0	ADGRF1:NM_153840.3:AATACATCTATTCCCATCAG	1455322	10483144	0	0.000999337
ADGRF1	4	NM_153840.3	AAAGACAATGTCATTACACT	2.84E-10	173	0	ADGRF1:NM_153840.3:AAAGACAATGTCATTACACT	1455322	10483144	0	1.04E-09
ADGRF1	4	NM_153840.3	TTCTGGGGATCAAGGCATGA	6.21E-06	97	0	ADGRF1:NM_153840.3:TTCTGGGGATCAAGGCATGA	1455322	10483144	0	1.34E-05
ADGRF2	4	NM_153839.6	CAGACACTCAGGGAAATATG	3.87E-18	315	0	ADGRF2:NM_153839.6:CAGACACTCAGGGAAATATG	1455322	10483144	0	3.26E-17
ADGRF2	4	NM_153839.6	AGCAAGCTGTTTGCAAATGT	0.0223209	491	89	ADGRF2:NM_153839.6:AGCAAGCTGTTTGCAAATGT	1455322	10483144	1.30571	0.0291941
ADGRF2	4	NM_153839.6	AATTACACAAGACAGATCTG	0.586071	343	43	ADGRF2:NM_153839.6:AATTACACAAGACAGATCTG	1455322	10483144	0.903022	0.629597
ADGRF2	4	NM_153839.6	GGACCTCAATGGACAAGCAA	2.98E-28	255	130	ADGRF2:NM_153839.6:GGACCTCAATGGACAAGCAA	1455322	10483144	3.67263	6.06E-27
ADGRF3	4	NM_001145168.1	GCTGAGCACCATGAAATACG	1.04E-06	104	39	ADGRF3:NM_001145168.1:GCTGAGCACCATGAAATACG	1455322	10483144	2.70129	2.51E-06
ADGRF3	4	NM_001145168.1	AGAGTGTAATGTCAACCACA	1.28E-08	146	0	ADGRF3:NM_001145168.1:AGAGTGTAATGTCAACCACA	1455322	10483144	0	3.85E-08
ADGRF3	4	NM_001145168.1	CACAAACCTGGCCTACACCG	0.0274509	31	0	ADGRF3:NM_001145168.1:CACAAACCTGGCCTACACCG	1455322	10483144	0	0.0355708
ADGRF3	4	NM_001145168.1	AGTTCCATTACGGACCAATG	2.04E-10	178	0	ADGRF3:NM_001145168.1:AGTTCCATTACGGACCAATG	1455322	10483144	0	7.53E-10
ADGRF4	4	NM_153838.3	AAATGGTCTGGTGCTATCAG	0.0138892	235	49	ADGRF4:NM_153838.3:AAATGGTCTGGTGCTATCAG	1455322	10483144	1.50198	0.0187289
ADGRF4	4	NM_153838.3	GGAAAAAGACATCACCACAC	1.15E-06	109	0	ADGRF4:NM_153838.3:GGAAAAAGACATCACCACAC	1455322	10483144	0	2.75E-06
ADGRF4	4	NM_153838.3	TGACTGCAACAAATCCGAGC	0.18135	134	25	ADGRF4:NM_153838.3:TGACTGCAACAAATCCGAGC	1455322	10483144	1.3439	0.209385
ADGRF4	4	NM_153838.3	TGATGCAGGCATAATCAAAG	5.28E-05	82	0	ADGRF4:NM_153838.3:TGATGCAGGCATAATCAAAG	1455322	10483144	0	0.000100175
ADGRF5	4	NM_015234.4	TCCATCAAGATACCTCCTCG	2.42E-11	193	0	ADGRF5:NM_015234.4:TCCATCAAGATACCTCCTCG	1455322	10483144	0	9.92E-11
ADGRF5	4	NM_015234.4	CATCAAGTGCTGCATAGAGG	1.23E-10	179	0	ADGRF5:NM_015234.4:CATCAAGTGCTGCATAGAGG	1455322	10483144	0	4.69E-10
ADGRF5	4	NM_015234.4	AGTCATGTTGTTGAAAAGTG	6.29E-22	381	0	ADGRF5:NM_015234.4:AGTCATGTTGTTGAAAAGTG	1455322	10483144	0	7.53E-21
ADGRF5	4	NM_015234.4	CTTGTAGGACCTATAGAGGG	7.13E-11	122	54	ADGRF5:NM_015234.4:CTTGTAGGACCTATAGAGGG	1455322	10483144	3.18848	2.78E-10
ADGRG1	4	NM_001145771.2	GAGCTCGCACATGTCCACCG	0.000923908	57	0	ADGRG1:NM_001145771.2:GAGCTCGCACATGTCCACCG	1455322	10483144	0	0.00147803
ADGRG1	4	NM_001145771.2	CCCCTGCATACTCACATGTG	0.488563	352	43	ADGRG1:NM_001145771.2:CCCCTGCATACTCACATGTG	1455322	10483144	0.879926	0.528997
ADGRG1	4	NM_001145771.2	AGGACCCCATACCTGGAACA	0.0442718	30	0	ADGRG1:NM_001145771.2:AGGACCCCATACCTGGAACA	1455322	10483144	0	0.0554234
ADGRG1	4	NM_001145771.2	GGAGGACCGGATCAACGCCA	0.0184005	36	0	ADGRG1:NM_001145771.2:GGAGGACCGGATCAACGCCA	1455322	10483144	0	0.0242818
ADGRG2	4	NM_005756.3	AGAGGAGGCTGGTCAGACAA	9.45E-08	128	0	ADGRG2:NM_005756.3:AGAGGAGGCTGGTCAGACAA	1455322	10483144	0	2.58E-07
ADGRG2	4	NM_005756.3	GGTAGTGTTGACATTCGCAG	4.49E-07	141	1	ADGRG2:NM_005756.3:GGTAGTGTTGACATTCGCAG	1455322	10483144	0.0510727	1.13E-06
ADGRG2	4	NM_005756.3	TGGGAAAGCACAGTGGCCCG	2.07E-14	246	0	ADGRG2:NM_005756.3:TGGGAAAGCACAGTGGCCCG	1455322	10483144	0	1.18E-13
ADGRG2	4	NM_005756.3	AACCCTGCAAACCCTAAGTG	1.21E-08	145	0	ADGRG2:NM_005756.3:AACCCTGCAAACCCTAAGTG	1455322	10483144	0	3.67E-08
ADGRG3	4	NM_170776.4	GTCTGTGGTTGTAGGTTCCG	2.12E-06	127	1	ADGRG3:NM_170776.4:GTCTGTGGTTGTAGGTTCCG	1455322	10483144	0.0567149	4.87E-06
ADGRG3	4	NM_170776.4	GCGTGTGAGGATATGCACCG	2.83E-11	136	59	ADGRG3:NM_170776.4:GCGTGTGAGGATATGCACCG	1455322	10483144	3.12508	1.15E-10
ADGRG3	4	NM_170776.4	CAGATACTGGCTAAACTACG	0.50146	19	1	ADGRG3:NM_170776.4:CAGATACTGGCTAAACTACG	1455322	10483144	0.379121	0.542401
ADGRG3	4	NM_170776.4	TGAGAGAAGACGATCTCCAG	0.247907	386	63	ADGRG3:NM_170776.4:TGAGAGAAGACGATCTCCAG	1455322	10483144	1.17567	0.280899
ADGRG4	4	NM_153834.3	AGATACTAGACCAGTCTGAG	0.236803	49	10	ADGRG4:NM_153834.3:AGATACTAGACCAGTCTGAG	1455322	10483144	1.47006	0.271153
ADGRG4	4	NM_153834.3	TTTCCAAAGATGGAGTACCC	0.0575694	76	4	ADGRG4:NM_153834.3:TTTCCAAAGATGGAGTACCC	1455322	10483144	0.37912	0.0715907
ADGRG4	4	NM_153834.3	TGACAGACGAATCAGCACAA	6.08E-06	96	0	ADGRG4:NM_153834.3:TGACAGACGAATCAGCACAA	1455322	10483144	0	1.32E-05
ADGRG4	4	NM_153834.3	TGGGGTTACTGTATCAACTG	1	1	0	ADGRG4:NM_153834.3:TGGGGTTACTGTATCAACTG	1455322	10483144	0	1
ADGRG5	4	NM_153837.2	TCTTACGTACATCTCCCTCG	5.97E-15	255	0	ADGRG5:NM_153837.2:TCTTACGTACATCTCCCTCG	1455322	10483144	0	3.61E-14
ADGRG5	4	NM_153837.2	TGGGCACGTGAACAACCTCA	0.00229707	53	0	ADGRG5:NM_153837.2:TGGGCACGTGAACAACCTCA	1455322	10483144	0	0.00345218
ADGRG5	4	NM_153837.2	CTGGGGCACCCGCTTCAGAG	7.89E-48	24	75	ADGRG5:NM_153837.2:CTGGGGCACCCGCTTCAGAG	1455322	10483144	22.5112	5.77E-46
ADGRG5	4	NM_153837.2	GAGAATATGCAGGTGTCCAG	2.69E-11	177	69	ADGRG5:NM_153837.2:GAGAATATGCAGGTGTCCAG	1455322	10483144	2.80816	1.10E-10
ADGRG6	4	NM_198569.2	TATCTGAATGATATAACCGG	4.25E-06	101	0	ADGRG6:NM_198569.2:TATCTGAATGATATAACCGG	1455322	10483144	0	9.36E-06
ADGRG6	4	NM_198569.2	TCCTTAAGGACACGGCAACT	0.242595	15	0	ADGRG6:NM_198569.2:TCCTTAAGGACACGGCAACT	1455322	10483144	0	0.276283
ADGRG6	4	NM_198569.2	CTAACAGAATCGATAAACAA	0.0427233	29	0	ADGRG6:NM_198569.2:CTAACAGAATCGATAAACAA	1455322	10483144	0	0.053761
ADGRG6	4	NM_198569.2	AACCCATTGGTAACCTACTG	0.00519922	46	0	ADGRG6:NM_198569.2:AACCCATTGGTAACCTACTG	1455322	10483144	0	0.00739919
ADGRG7	4	NM_032787.2	CATCACTAGTGCTACGCGAG	3.32E-07	119	0	ADGRG7:NM_032787.2:CATCACTAGTGCTACGCGAG	1455322	10483144	0	8.43E-07
ADGRG7	4	NM_032787.2	AGACAGTGCACATCCAACGT	4.93E-21	365	0	ADGRG7:NM_032787.2:AGACAGTGCACATCCAACGT	1455322	10483144	0	5.46E-20
ADGRG7	4	NM_032787.2	TTTGGGTAATCAATCAGTGG	9.81E-27	101	80	ADGRG7:NM_032787.2:TTTGGGTAATCAATCAGTGG	1455322	10483144	5.70587	1.77E-25
ADGRG7	4	NM_032787.2	ATTCCAATAGACACAGGCAT	3.13E-14	243	0	ADGRG7:NM_032787.2:ATTCCAATAGACACAGGCAT	1455322	10483144	0	1.76E-13
ADGRL1	4	NM_014921.4	CCTTCAAGATCATGTCACAG	0.000174113	71	0	ADGRL1:NM_014921.4:CCTTCAAGATCATGTCACAG	1455322	10483144	0	0.000307527
ADGRL1	4	NM_014921.4	TGTTGAAGGCATAGTCCACG	0.16156	20	0	ADGRL1:NM_014921.4:TGTTGAAGGCATAGTCCACG	1455322	10483144	0	0.187137
ADGRL1	4	NM_014921.4	AGCCGGCAAGAACTACAACA	0.00214701	51	0	ADGRL1:NM_014921.4:AGCCGGCAAGAACTACAACA	1455322	10483144	0	0.00326614
ADGRL1	4	NM_014921.4	ACGGACGCGCATCAAGAGCG	0.0083049	184	12	ADGRL1:NM_014921.4:ACGGACGCGCATCAAGAGCG	1455322	10483144	0.469778	0.0115113
ADGRL2	4	NM_001297706.1	CTCTTCGATTTGAAGCAACG	0.000664134	63	0	ADGRL2:NM_001297706.1:CTCTTCGATTTGAAGCAACG	1455322	10483144	0	0.00107579
ADGRL2	4	NM_001297706.1	TCTTTAACAAAGAAAGAACG	1.71E-20	24	39	ADGRL2:NM_001297706.1:TCTTTAACAAAGAAAGAACG	1455322	10483144	11.7038	1.80E-19
ADGRL2	4	NM_001297706.1	GAGCGCTAACTATGGTCGGA	0.00328343	48	0	ADGRL2:NM_001297706.1:GAGCGCTAACTATGGTCGGA	1455322	10483144	0	0.00484385
ADGRL2	4	NM_001297706.1	AGCTGGACGGAGTTATAACA	0.00060788	60	0	ADGRL2:NM_001297706.1:AGCTGGACGGAGTTATAACA	1455322	10483144	0	0.000999337
ADGRL3	4	NM_015236.4	AGGCATCTGGCAGATAACAT	2.90E-39	81	93	ADGRL3:NM_015236.4:AGGCATCTGGCAGATAACAT	1455322	10483144	8.27083	1.26E-37
ADGRL3	4	NM_015236.4	ACAGGTTATTGGTCAACACA	9.54E-17	287	0	ADGRL3:NM_015236.4:ACAGGTTATTGGTCAACACA	1455322	10483144	0	7.02E-16
ADGRL3	4	NM_015236.4	CAAAGTTGTGGTCCGAAGGG	1.94E-32	22	54	ADGRL3:NM_015236.4:CAAAGTTGTGGTCCGAAGGG	1455322	10483144	17.6801	5.31E-31
ADGRL3	4	NM_015236.4	AGGCAAATCTGACATAGACC	1.83E-17	99	62	ADGRL3:NM_015236.4:AGGCAAATCTGACATAGACC	1455322	10483144	4.51158	1.44E-16
ADGRL4	4	NM_022159.3	TGAATTTGTATCAAACTCTG	0.0287203	106	6	ADGRL4:NM_022159.3:TGAATTTGTATCAAACTCTG	1455322	10483144	0.407732	0.0368153
ADGRL4	4	NM_022159.3	ATTTACATTAAGTCATCGAA	0.000320654	192	9	ADGRL4:NM_022159.3:ATTTACATTAAGTCATCGAA	1455322	10483144	0.337651	0.000547253
ADGRL4	4	NM_022159.3	TGAAGCCTGCTATTGCAACA	3.93E-12	167	69	ADGRL4:NM_022159.3:TGAAGCCTGCTATTGCAACA	1455322	10483144	2.97632	1.76E-11
ADGRL4	4	NM_022159.3	AATGTGTCAGGTGATTACAG	3.96E-15	259	0	ADGRL4:NM_022159.3:AATGTGTCAGGTGATTACAG	1455322	10483144	0	2.44E-14
ADGRV1	4	NM_032119.3	TCCACATCATCCGATCAAGG	0.10776	24	0	ADGRV1:NM_032119.3:TCCACATCATCCGATCAAGG	1455322	10483144	0	0.127768
ADGRV1	4	NM_032119.3	GTTTAACATTGGTAGCCCAG	3.44E-14	245	0	ADGRV1:NM_032119.3:GTTTAACATTGGTAGCCCAG	1455322	10483144	0	1.92E-13
ADGRV1	4	NM_032119.3	TCTTTACTTAAAGGGCGCTG	1.99E-05	37	19	ADGRV1:NM_032119.3:TCTTTACTTAAAGGGCGCTG	1455322	10483144	3.69908	4.05E-05
ADGRV1	4	NM_032119.3	TCATACCAAATAATCCATAG	9.24E-06	93	0	ADGRV1:NM_032119.3:TCATACCAAATAATCCATAG	1455322	10483144	0	1.96E-05
ADH1A	3	NM_000667.3	CACACTGAGGAATAGCGAGT	4.99E-07	115	0	ADH1A:NM_000667.3:CACACTGAGGAATAGCGAGT	1455322	10483144	0	1.25E-06
ADH1A	3	NM_000667.3	ACAGACTTTCTCTAGAGGCG	6.90E-37	62	81	ADH1A:NM_000667.3:ACAGACTTTCTCTAGAGGCG	1455322	10483144	9.41282	2.54E-35
ADH1A	3	NM_000667.3	CCATGGTACCACTAACCACG	1.55E-05	92	0	ADH1A:NM_000667.3:CCATGGTACCACTAACCACG	1455322	10483144	0	3.16E-05
ADH1B	4	NM_000668.5	GTCTGCAGTTAACGTTGCCA	1.63E-06	54	26	ADH1B:NM_000668.5:GTCTGCAGTTAACGTTGCCA	1455322	10483144	3.46802	3.83E-06
ADH1B	4	NM_000668.5	CACCTTCTCCCAGTACACGG	1	1	0	ADH1B:NM_000668.5:CACCTTCTCCCAGTACACGG	1455322	10483144	0	1
ADH1B	4	NM_000668.5	CTGTCACACAGATGACCACG	0.103254	23	0	ADH1B:NM_000668.5:CTGTCACACAGATGACCACG	1455322	10483144	0	0.123158
ADH1B	4	NM_000668.5	TGGAGCAGCCAGAATCATTG	0.154881	118	23	ADH1B:NM_000668.5:TGGAGCAGCCAGAATCATTG	1455322	10483144	1.40404	0.181673
ADH1C	4	NM_000669.4	GGTAGAGGTTGCACCTCCTA	0.000664134	63	0	ADH1C:NM_000669.4:GGTAGAGGTTGCACCTCCTA	1455322	10483144	0	0.00107579
ADH1C	4	NM_000669.4	TGAAAACATAGGTCACCCCA	0.00104231	100	29	ADH1C:NM_000669.4:TGAAAACATAGGTCACCCCA	1455322	10483144	2.089	0.00164529
ADH1C	4	NM_000669.4	CACCTTCTCCCAGTACACAG	1	1	0	ADH1C:NM_000669.4:CACCTTCTCCCAGTACACAG	1455322	10483144	0	1
ADH1C	4	NM_000669.4	AGCAGCCAGAATCATTGCTG	9.97E-08	251	74	ADH1C:NM_000669.4:AGCAGCCAGAATCATTGCTG	1455322	10483144	2.12375	2.71E-07
ADH4	4	NM_000670.3	AAATTTAGAATCGATAACAG	4.33E-08	136	0	ADH4:NM_000670.3:AAATTTAGAATCGATAACAG	1455322	10483144	0	1.22E-07
ADH4	4	NM_000670.3	TCAACCTCTTCAATGCAAAG	1.25E-06	111	0	ADH4:NM_000670.3:TCAACCTCTTCAATGCAAAG	1455322	10483144	0	2.96E-06
ADH4	4	NM_000670.3	TTCCCACACAAATTTGTGAG	5.11E-19	115	70	ADH4:NM_000670.3:TTCCCACACAAATTTGTGAG	1455322	10483144	4.3851	4.69E-18
ADH4	4	NM_000670.3	TACATTCTCTCAGTACACTG	0.000664134	63	0	ADH4:NM_000670.3:TACATTCTCTCAGTACACTG	1455322	10483144	0	0.00107579
ADH5	4	NM_000671.4	TGGGTTTACTAAAATCCTGA	0.00328343	48	0	ADH5:NM_000671.4:TGGGTTTACTAAAATCCTGA	1455322	10483144	0	0.00484385
ADH5	4	NM_000671.4	TCAGGGTATAGGCATCGGTG	1	7	0	ADH5:NM_000671.4:TCAGGGTATAGGCATCGGTG	1455322	10483144	0	1
ADH5	4	NM_000671.4	TGCTTCCCGGATCATTGGTG	0.0347557	233	46	ADH5:NM_000671.4:TGCTTCCCGGATCATTGGTG	1455322	10483144	1.42212	0.0443589
ADH5	4	NM_000671.4	GCTGGAATTGTGGAAAGTGT	0.00773329	42	0	ADH5:NM_000671.4:GCTGGAATTGTGGAAAGTGT	1455322	10483144	0	0.0107947
ADH6	4	NM_000672.3	TGCTGCAATCAATACTGCCA	1.49E-09	160	0	ADH6:NM_000672.3:TGCTGCAATCAATACTGCCA	1455322	10483144	0	5.02E-09
ADH6	4	NM_000672.3	AAAACCCAACTGATGTCTGA	1.95E-12	429	128	ADH6:NM_000672.3:AAAACCCAACTGATGTCTGA	1455322	10483144	2.14935	9.03E-12
ADH6	4	NM_000672.3	TAAGCACAGTGAAACCAGGT	1.23E-10	179	0	ADH6:NM_000672.3:TAAGCACAGTGAAACCAGGT	1455322	10483144	0	4.69E-10
ADH6	4	NM_000672.3	CCTTCATGGCCCAAGATGGT	0.924933	231	31	ADH6:NM_000672.3:CCTTCATGGCCCAAGATGGT	1455322	10483144	0.966676	0.959728
ADH7	4	NM_000673.4	AAGACGACGCAAGTGGAACC	3.10E-08	463	23	ADH7:NM_000673.4:AAGACGACGCAAGTGGAACC	1455322	10483144	0.357822	8.92E-08
ADH7	4	NM_000673.4	TACATTTACCGAGTACACAG	0.0276423	32	0	ADH7:NM_000673.4:TACATTTACCGAGTACACAG	1455322	10483144	0	0.0356429
ADH7	4	NM_000673.4	CCTACTCGCTCCTAATGCAA	0.0119129	39	0	ADH7:NM_000673.4:CCTACTCGCTCCTAATGCAA	1455322	10483144	0	0.0162095
ADH7	4	NM_000673.4	CTTGGGACTGATACACTCAG	0.0760927	38	10	ADH7:NM_000673.4:CTTGGGACTGATACACTCAG	1455322	10483144	1.89553	0.0927192
ADHFE1	4	NM_144650.2	TGTCGGTGGTGGCTCTACCA	0.0124416	40	0	ADHFE1:NM_144650.2:TGTCGGTGGTGGCTCTACCA	1455322	10483144	0	0.016822
ADHFE1	4	NM_144650.2	TTTGGGCTATCCACGCGCTG	2.60E-07	102	40	ADHFE1:NM_144650.2:TTTGGGCTATCCACGCGCTG	1455322	10483144	2.82488	6.69E-07
ADHFE1	4	NM_144650.2	AGGATCAATCAGTCCCAGTG	1.14E-09	488	22	ADHFE1:NM_144650.2:AGGATCAATCAGTCCCAGTG	1455322	10483144	0.324729	3.88E-09
ADHFE1	4	NM_144650.2	AACCGGGAGTGAAACTACTG	5.01E-05	81	0	ADHFE1:NM_144650.2:AACCGGGAGTGAAACTACTG	1455322	10483144	0	9.58E-05
ADI1	4	NM_018269.3	CTGGTATATGGACGACGCCC	1.64E-06	43	23	ADI1:NM_018269.3:CTGGTATATGGACGACGCCC	1455322	10483144	3.85306	3.86E-06
ADI1	4	NM_018269.3	TATGGTTATGATGTCCATCC	4.30E-17	45	43	ADI1:NM_018269.3:TATGGTTATGATGTCCATCC	1455322	10483144	6.88334	3.27E-16
ADI1	4	NM_018269.3	CTAGATTAAGATGTTCTACG	2.54E-30	20	50	ADI1:NM_018269.3:CTAGATTAAGATGTTCTACG	1455322	10483144	18.0077	5.97E-29
ADI1	4	NM_018269.3	CAGTGGGTACTTCGATGTGA	2.66E-06	103	0	ADI1:NM_018269.3:CAGTGGGTACTTCGATGTGA	1455322	10483144	0	6.04E-06
ADIG	4	NM_001018082.2	GGAGGCAGAACCAGAAAACC	0.228944	1	1	ADIG:NM_001018082.2:GGAGGCAGAACCAGAAAACC	1455322	10483144	7.20271	0.262364
ADIG	4	NM_001018082.2	ATAACAACAGCAAACCCACA	2.55E-17	84	57	ADIG:NM_001018082.2:ATAACAACAGCAAACCCACA	1455322	10483144	4.88825	1.99E-16
ADIG	4	NM_001018082.2	AATGTGAGGTCGTTCACCAG	3.81E-09	156	0	ADIG:NM_001018082.2:AATGTGAGGTCGTTCACCAG	1455322	10483144	0	1.22E-08
ADIG	4	NM_001018082.2	TCGTATCTCCACAGATTCAG	4.12E-08	134	0	ADIG:NM_001018082.2:TCGTATCTCCACAGATTCAG	1455322	10483144	0	1.17E-07
ADIPOQ	4	NM_004797.3	TGGATTCCCGGAAAGCCTCG	0.873089	82	10	ADIPOQ:NM_004797.3:TGGATTCCCGGAAAGCCTCG	1455322	10483144	0.878431	0.90866
ADIPOQ	4	NM_004797.3	GTTGCAGTGGAATTTACCAG	0.103254	23	0	ADIPOQ:NM_004797.3:GTTGCAGTGGAATTTACCAG	1455322	10483144	0	0.123158
ADIPOQ	4	NM_004797.3	GAAACCACGACTCAAGGGCC	3.17E-10	303	7	ADIPOQ:NM_004797.3:GAAACCACGACTCAAGGGCC	1455322	10483144	0.166409	1.15E-09
ADIPOQ	4	NM_004797.3	TACCGCTCAGCATTCAGTGT	1	2	0	ADIPOQ:NM_004797.3:TACCGCTCAGCATTCAGTGT	1455322	10483144	0	1
ADIPOR1	4	NM_001290553.1	GACAACGACTATCTGCTACA	0.0129417	204	15	ADIPOR1:NM_001290553.1:GACAACGACTATCTGCTACA	1455322	10483144	0.529651	0.0174791
ADIPOR1	4	NM_001290553.1	GTATATGTTCTAGGTCTGGG	0.000664134	63	0	ADIPOR1:NM_001290553.1:GTATATGTTCTAGGTCTGGG	1455322	10483144	0	0.00107579
ADIPOR1	4	NM_001290553.1	TTTCTCTGAATGACAATAGA	0.000117898	75	0	ADIPOR1:NM_001290553.1:TTTCTCTGAATGACAATAGA	1455322	10483144	0	0.000213382
ADIPOR1	4	NM_001290553.1	CCAGGACACAGACGATGGAG	0.382624	12	0	ADIPOR1:NM_001290553.1:CCAGGACACAGACGATGGAG	1455322	10483144	0	0.421905
ADIPOR2	4	NM_024551.2	CTCATGATGTACTACCAGAC	1.25E-06	111	0	ADIPOR2:NM_024551.2:CTCATGATGTACTACCAGAC	1455322	10483144	0	2.96E-06
ADIPOR2	4	NM_024551.2	AGTCTACTGCCACTCAGAGG	0.0285005	33	0	ADIPOR2:NM_024551.2:AGTCTACTGCCACTCAGAGG	1455322	10483144	0	0.0365455
ADIPOR2	4	NM_024551.2	ATGATGGGCTTGTAAGAGAG	6.33E-08	132	0	ADIPOR2:NM_024551.2:ATGATGGGCTTGTAAGAGAG	1455322	10483144	0	1.76E-07
ADIPOR2	4	NM_024551.2	ACAGGAAGAATACACAACCT	0.93018	268	36	ADIPOR2:NM_024551.2:ACAGGAAGAATACACAACCT	1455322	10483144	0.967607	0.964795
ADIRF	4	NM_006829.2	AGTGGTGGACCAGGCCACAG	0.16156	20	0	ADIRF:NM_006829.2:AGTGGTGGACCAGGCCACAG	1455322	10483144	0	0.187137
ADIRF	4	NM_006829.2	AGCGGCAGCTCAGCAAGTGG	0.155423	18	0	ADIRF:NM_006829.2:AGCGGCAGCTCAGCAAGTGG	1455322	10483144	0	0.181673
ADIRF	4	NM_006829.2	CCAGCTGGCCAAGACCACCC	1.23E-10	179	0	ADIRF:NM_006829.2:CCAGCTGGCCAAGACCACCC	1455322	10483144	0	4.69E-10
ADIRF	4	NM_006829.2	GCCACAGAGGCGGGGCAGAA	1.67E-13	231	0	ADIRF:NM_006829.2:GCCACAGAGGCGGGGCAGAA	1455322	10483144	0	8.62E-13
ADK	4	NM_006721.3	TCTGGAGAAAAACTGGATGT	5.28E-05	82	0	ADK:NM_006721.3:TCTGGAGAAAAACTGGATGT	1455322	10483144	0	0.000100175
ADK	4	NM_006721.3	GTAGTAATGAGCATCCACAT	4.11E-14	102	56	ADK:NM_006721.3:GTAGTAATGAGCATCCACAT	1455322	10483144	3.95443	2.29E-13
ADK	4	NM_006721.3	ACAGCAGAGATGTCAAGCAG	5.19E-30	523	0	ADK:NM_006721.3:ACAGCAGAGATGTCAAGCAG	1455322	10483144	0	1.19E-28
ADK	4	NM_006721.3	AAAGTCGAATATCATGCTGG	1.08E-13	233	0	ADK:NM_006721.3:AAAGTCGAATATCATGCTGG	1455322	10483144	0	5.72E-13
ADM	4	NM_001124.2	CTAGGAAGGCGAGCGAACCC	1	3	0	ADM:NM_001124.2:CTAGGAAGGCGAGCGAACCC	1455322	10483144	0	1
ADM	4	NM_001124.2	CGACGCGACATCCAACCGAG	7.53E-14	238	0	ADM:NM_001124.2:CGACGCGACATCCAACCGAG	1455322	10483144	0	4.04E-13
ADM	4	NM_001124.2	TCTGGCGGTAGCGCTTGACT	1.10E-43	0	47	ADM:NM_001124.2:TCTGGCGGTAGCGCTTGACT	1455322	10483144	Inf	6.32E-42
ADM	4	NM_001124.2	GCACCGTGCACGTCCCGAAG	6.26E-15	257	0	ADM:NM_001124.2:GCACCGTGCACGTCCCGAAG	1455322	10483144	0	3.76E-14
ADM2	4	NM_001253845.1	GAGAGGCTGACCCATAACAG	0.0085979	131	7	ADM2:NM_001253845.1:GAGAGGCTGACCCATAACAG	1455322	10483144	0.384907	0.0119079
ADM2	4	NM_001253845.1	GAGGAGGCTGATGCAACCCA	0.100755	22	0	ADM2:NM_001253845.1:GAGGAGGCTGATGCAACCCA	1455322	10483144	0	0.120798
ADM2	4	NM_001253845.1	AGCTTCCAGACCACAGGTCG	5.29E-14	242	0	ADM2:NM_001253845.1:AGCTTCCAGACCACAGGTCG	1455322	10483144	0	2.89E-13
ADM2	4	NM_001253845.1	ACCCGCGACCCGTCAAACCC	2.24E-16	282	0	ADM2:NM_001253845.1:ACCCGCGACCCGTCAAACCC	1455322	10483144	0	1.58E-15
ADM5	3	NM_001101340.1	GGTGGGTCCGGCATACGCCC	0.400911	14	0	ADM5:NM_001101340.1:GGTGGGTCCGGCATACGCCC	1455322	10483144	0	0.437726
ADM5	3	NM_001101340.1	GGCGGCGCCCATAGCTGTAG	0.0753969	221	20	ADM5:NM_001101340.1:GGCGGCGCCCATAGCTGTAG	1455322	10483144	0.651879	0.091897
ADM5	3	NM_001101340.1	TCCAGTATATGATCTCCGCC	2.13E-05	86	0	ADM5:NM_001101340.1:TCCAGTATATGATCTCCGCC	1455322	10483144	0	4.29E-05
ADNP	4	NM_001282532.1	GTTGGTCAGTCAATGAGACT	2.73E-20	133	78	ADNP:NM_001282532.1:GTTGGTCAGTCAATGAGACT	1455322	10483144	4.22506	2.84E-19
ADNP	4	NM_001282532.1	TTGCACATCACTTACGAGAG	3.98E-06	93	35	ADNP:NM_001282532.1:TTGCACATCACTTACGAGAG	1455322	10483144	2.71097	8.90E-06
ADNP	4	NM_001282532.1	TCAGATTGTATGTAGTTACC	0.293437	155	16	ADNP:NM_001282532.1:TCAGATTGTATGTAGTTACC	1455322	10483144	0.743566	0.329267
ADNP	4	NM_001282532.1	TGGAGACTGATTAAGCCGAG	1	6	0	ADNP:NM_001282532.1:TGGAGACTGATTAAGCCGAG	1455322	10483144	0	1
ADNP2	4	NM_014913.3	TGGGATTCCAACCTACACGC	4.25E-06	101	0	ADNP2:NM_014913.3:TGGGATTCCAACCTACACGC	1455322	10483144	0	9.36E-06
ADNP2	4	NM_014913.3	TGCAGAGATAACCCTCAATG	0.0689716	27	0	ADNP2:NM_014913.3:TGCAGAGATAACCCTCAATG	1455322	10483144	0	0.0842437
ADNP2	4	NM_014913.3	GCTTATGCGCTACCTCCATG	3.29E-07	118	0	ADNP2:NM_014913.3:GCTTATGCGCTACCTCCATG	1455322	10483144	0	8.40E-07
ADNP2	4	NM_014913.3	GGCGAACAGTCTGATTTATG	4.93E-14	241	0	ADNP2:NM_014913.3:GGCGAACAGTCTGATTTATG	1455322	10483144	0	2.70E-13
ADO	4	NM_032804.5	CCCGGGAGCGAGAAGCCGTG	1.55E-05	92	0	ADO:NM_032804.5:CCCGGGAGCGAGAAGCCGTG	1455322	10483144	0	3.16E-05
ADO	4	NM_032804.5	ATGGACAAGCTAGACGCGGG	0.00171055	140	36	ADO:NM_032804.5:ATGGACAAGCTAGACGCGGG	1455322	10483144	1.85228	0.00263049
ADO	4	NM_032804.5	CGTCGCGATCGGAAGCGCCG	0.000113368	73	0	ADO:NM_032804.5:CGTCGCGATCGGAAGCGCCG	1455322	10483144	0	0.000207579
ADO	4	NM_032804.5	CGATGTTCAAGTCCTCGGCG	4.91E-05	80	0	ADO:NM_032804.5:CGATGTTCAAGTCCTCGGCG	1455322	10483144	0	9.43E-05
ADORA1	4	NM_001048230.1	GAGGACCATGAGGAGAAGCG	1.27E-10	90	45	ADORA1:NM_001048230.1:GAGGACCATGAGGAGAAGCG	1455322	10483144	3.602	4.82E-10
ADORA1	4	NM_001048230.1	GGAGAGGGATCTTGACCCGG	0.000965235	59	0	ADORA1:NM_001048230.1:GGAGAGGGATCTTGACCCGG	1455322	10483144	0	0.00152595
ADORA1	4	NM_001048230.1	AGGGGTCAGTCCCACCACGA	0.00060788	60	0	ADORA1:NM_001048230.1:AGGGGTCAGTCCCACCACGA	1455322	10483144	0	0.000999337
ADORA1	4	NM_001048230.1	GGCAGCCAACGGCAGCATGG	1.55E-16	286	0	ADORA1:NM_001048230.1:GGCAGCCAACGGCAGCATGG	1455322	10483144	0	1.11E-15
ADORA2A	4	NM_000675.5	GCGGCGGCCGACATCGCAGT	0.00140697	54	0	ADORA2A:NM_000675.5:GCGGCGGCCGACATCGCAGT	1455322	10483144	0	0.00219543
ADORA2A	4	NM_000675.5	ATGCTAGGTTGGAACAACTG	0.0119129	39	0	ADORA2A:NM_000675.5:ATGCTAGGTTGGAACAACTG	1455322	10483144	0	0.0162095
ADORA2A	4	NM_000675.5	AAGCAGTTGATGATGTGTAG	0.318674	106	10	ADORA2A:NM_000675.5:AAGCAGTTGATGATGTGTAG	1455322	10483144	0.679556	0.356573
ADORA2A	4	NM_000675.5	TGGCTTGGTGACCGGCACGA	0.00060788	60	0	ADORA2A:NM_000675.5:TGGCTTGGTGACCGGCACGA	1455322	10483144	0	0.000999337
ADORA2B	3	NM_000676.2	CACCAGCATTATAAGCAGTG	0.0541451	170	34	ADORA2B:NM_000676.2:CACCAGCATTATAAGCAGTG	1455322	10483144	1.44067	0.0674429
ADORA2B	3	NM_000676.2	TGGAGTCAATCCGATGCCAA	1.97E-26	459	0	ADORA2B:NM_000676.2:TGGAGTCAATCCGATGCCAA	1455322	10483144	0	3.48E-25
ADORA2B	3	NM_000676.2	GGTATAAAAGTTTGGTCACG	0.01794	34	0	ADORA2B:NM_000676.2:GGTATAAAAGTTTGGTCACG	1455322	10483144	0	0.0238115
ADORA3	4	NM_000677.3	ATGGCGCACATGACAACCAG	1.78E-11	512	20	ADORA3:NM_000677.3:ATGGCGCACATGACAACCAG	1455322	10483144	0.28137	7.38E-11
ADORA3	4	NM_000677.3	GACATTTCTGTGGTACTCTG	3.96E-15	210	87	ADORA3:NM_000677.3:GACATTTCTGTGGTACTCTG	1455322	10483144	2.98436	2.44E-14
ADORA3	4	NM_000677.3	ATTGGACTCTGCGCCATAGT	7.47E-05	77	0	ADORA3:NM_000677.3:ATTGGACTCTGCGCCATAGT	1455322	10483144	0	0.000140206
ADORA3	4	NM_000677.3	GATGCCCAGGCTGACAACAA	4.77E-19	135	76	ADORA3:NM_000677.3:GATGCCCAGGCTGACAACAA	1455322	10483144	4.05582	4.40E-18
ADPGK	4	NM_031284.4	AAGATGAATCGGTTGGCATG	0.407263	105	18	ADPGK:NM_031284.4:AAGATGAATCGGTTGGCATG	1455322	10483144	1.23486	0.444354
ADPGK	4	NM_031284.4	CCATCATGTGCAATCCAGAG	1.83E-29	88	80	ADPGK:NM_031284.4:CCATCATGTGCAATCCAGAG	1455322	10483144	6.54784	4.03E-28
ADPGK	4	NM_031284.4	ACTCTCTTACAGCACTATGT	0.652209	254	32	ADPGK:NM_031284.4:ACTCTCTTACAGCACTATGT	1455322	10483144	0.907489	0.689212
ADPGK	4	NM_031284.4	GCTGGCCAGTATGACTAACA	1.03E-22	15	37	ADPGK:NM_031284.4:GCTGGCCAGTATGACTAACA	1455322	10483144	17.7673	1.33E-21
ADPRH	4	NM_001125.3	GGAGAAGATACACCGGCAGT	6.23E-08	131	0	ADPRH:NM_001125.3:GGAGAAGATACACCGGCAGT	1455322	10483144	0	1.74E-07
ADPRH	4	NM_001125.3	AGTCTTGGTAATGCTTAGCA	4.06E-06	100	0	ADPRH:NM_001125.3:AGTCTTGGTAATGCTTAGCA	1455322	10483144	0	9.00E-06
ADPRH	4	NM_001125.3	ATAGCAGACCACCCTTGCAG	0.354716	58	11	ADPRH:NM_001125.3:ATAGCAGACCACCCTTGCAG	1455322	10483144	1.36614	0.395307
ADPRH	4	NM_001125.3	AAGTGAGCATCGAGAGTGGT	4.19E-17	293	0	ADPRH:NM_001125.3:AAGTGAGCATCGAGAGTGGT	1455322	10483144	0	3.20E-16
ADPRHL1	4	NM_138430.4	CATGCACATCGCAACCGCCG	0.103254	23	0	ADPRHL1:NM_138430.4:CATGCACATCGCAACCGCCG	1455322	10483144	0	0.123158
ADPRHL1	4	NM_138430.4	GGAGATGGTGAGATGCTATG	0.0362952	260	23	ADPRHL1:NM_138430.4:GGAGATGGTGAGATGCTATG	1455322	10483144	0.637211	0.0462682
ADPRHL1	4	NM_138430.4	TGCGGCGAACGACACAAACA	0.00500066	44	0	ADPRHL1:NM_138430.4:TGCGGCGAACGACACAAACA	1455322	10483144	0	0.00720014
ADPRHL1	4	NM_138430.4	CTCCTGGCGAGAGTACGAGG	1.03E-05	328	81	ADPRHL1:NM_138430.4:CTCCTGGCGAGAGTACGAGG	1455322	10483144	1.77891	2.17E-05
ADPRHL2	4	NM_017825.2	GATGGCGCCATTGTAACCCA	0.0229642	150	33	ADPRHL2:NM_017825.2:GATGGCGCCATTGTAACCCA	1455322	10483144	1.58473	0.0300122
ADPRHL2	4	NM_017825.2	TACAAGAAAGACCCTGACAG	2.23E-05	88	0	ADPRHL2:NM_017825.2:TACAAGAAAGACCCTGACAG	1455322	10483144	0	4.46E-05
ADPRHL2	4	NM_017825.2	CAGGACTGACGTCAGGTCGA	2.26E-07	123	0	ADPRHL2:NM_017825.2:CAGGACTGACGTCAGGTCGA	1455322	10483144	0	5.85E-07
ADPRHL2	4	NM_017825.2	ATGGCAATGGAGGTGCCATG	0.785518	248	36	ADPRHL2:NM_017825.2:ATGGCAATGGAGGTGCCATG	1455322	10483144	1.04565	0.821963
ADPRM	4	NM_020233.4	TTGTTATGGACATGTTCAAG	0.000102954	211	55	ADPRM:NM_020233.4:TTGTTATGGACATGTTCAAG	1455322	10483144	1.87761	0.000189994
ADPRM	4	NM_020233.4	CCATTAAACTGGACAAACTG	2.26E-09	157	0	ADPRM:NM_020233.4:CCATTAAACTGGACAAACTG	1455322	10483144	0	7.48E-09
ADPRM	4	NM_020233.4	AACATCTGCGATGACGCCAA	0.00620805	159	37	ADPRM:NM_020233.4:AACATCTGCGATGACGCCAA	1455322	10483144	1.67625	0.00880002
ADPRM	4	NM_020233.4	TAAGCATAATAATCTTCTGA	0.000430079	66	0	ADPRM:NM_020233.4:TAAGCATAATAATCTTCTGA	1455322	10483144	0	0.000719194
ADRA1A	4	NM_000680.2	CCAAGACGCACTTCTCAGTG	7.37E-36	70	83	ADRA1A:NM_000680.2:CCAAGACGCACTTCTCAGTG	1455322	10483144	8.54133	2.55E-34
ADRA1A	4	NM_000680.2	TGGCCTCAAGACCGACAAGT	1.89E-06	147	2	ADRA1A:NM_000680.2:TGGCCTCAAGACCGACAAGT	1455322	10483144	0.0980031	4.37E-06
ADRA1A	4	NM_000680.2	ATCTCCATCGACCGCTACAT	0.000520019	140	38	ADRA1A:NM_000680.2:ATCTCCATCGACCGCTACAT	1455322	10483144	1.95529	0.000866574
ADRA1A	4	NM_000680.2	GGGTCCAATGGATATGACCA	0.000931431	58	0	ADRA1A:NM_000680.2:GGGTCCAATGGATATGACCA	1455322	10483144	0	0.00148184
ADRA1B	4	NM_000679.3	CTCCATCGATCGCTACATCG	2.40E-06	201	59	ADRA1B:NM_000679.3:CTCCATCGATCGCTACATCG	1455322	10483144	2.11446	5.51E-06
ADRA1B	4	NM_000679.3	CATCCTAGTCATCTTGTCTG	9.42E-39	50	78	ADRA1B:NM_000679.3:CATCCTAGTCATCTTGTCTG	1455322	10483144	11.2356	3.94E-37
ADRA1B	4	NM_000679.3	TCTTGGCCACTATATAGACA	0.157027	19	0	ADRA1B:NM_000679.3:TCTTGGCCACTATATAGACA	1455322	10483144	0	0.182743
ADRA1B	4	NM_000679.3	CCATTCCAAGAACTTTCACG	0.100496	211	39	ADRA1B:NM_000679.3:CCATTCCAAGAACTTTCACG	1455322	10483144	1.33142	0.120798
ADRA1D	4	NM_000678.3	TGCGCGCGACCACGTACACG	0.00519922	46	0	ADRA1D:NM_000678.3:TGCGCGCGACCACGTACACG	1455322	10483144	0	0.00739919
ADRA1D	4	NM_000678.3	ATCTCCGTGGACCGGTACGT	5.68E-10	250	4	ADRA1D:NM_000678.3:ATCTCCGTGGACCGGTACGT	1455322	10483144	0.115251	2.01E-09
ADRA1D	4	NM_000678.3	CGGCGACGTGAATGGCACGG	5.44E-09	152	0	ADRA1D:NM_000678.3:CGGCGACGTGAATGGCACGG	1455322	10483144	0	1.71E-08
ADRA1D	4	NM_000678.3	TACCGCAGAAGCGCTCGTCA	1.22E-11	82	45	ADRA1D:NM_000678.3:TACCGCAGAAGCGCTCGTCA	1455322	10483144	3.95268	5.16E-11
ADRA2A	4	NM_000681.3	ATGATGGCCTTGATGCGGCG	0.712455	16	1	ADRA2A:NM_000681.3:ATGATGGCCTTGATGCGGCG	1455322	10483144	0.450206	0.749255
ADRA2A	4	NM_000681.3	TCCAGCGCGTCGGTGTCGCG	0.157027	19	0	ADRA2A:NM_000681.3:TCCAGCGCGTCGGTGTCGCG	1455322	10483144	0	0.182743
ADRA2A	4	NM_000681.3	GACGAGCACGTTGCCGAACA	1.70E-27	164	102	ADRA2A:NM_000681.3:GACGAGCACGTTGCCGAACA	1455322	10483144	4.48063	3.26E-26
ADRA2A	4	NM_000681.3	TGGTCGTTGATCTCGCAGCG	9.84E-43	747	0	ADRA2A:NM_000681.3:TGGTCGTTGATCTCGCAGCG	1455322	10483144	0	5.27E-41
ADRA2B	4	NM_000682.6	CGGACACTCGAAGTCCACTG	4.48E-10	171	0	ADRA2B:NM_000682.6:CGGACACTCGAAGTCCACTG	1455322	10483144	0	1.59E-09
ADRA2B	4	NM_000682.6	TGGAGTTGTACTCCAGCGCG	1.85E-08	142	0	ADRA2B:NM_000682.6:TGGAGTTGTACTCCAGCGCG	1455322	10483144	0	5.49E-08
ADRA2B	4	NM_000682.6	TGGTCGCCCTTGTAGATGAG	0.267785	247	27	ADRA2B:NM_000682.6:TGGTCGCCCTTGTAGATGAG	1455322	10483144	0.787409	0.301434
ADRA2B	4	NM_000682.6	CAGCCCCGACCCGACCATGG	2.48E-09	159	0	ADRA2B:NM_000682.6:CAGCCCCGACCCGACCATGG	1455322	10483144	0	8.12E-09
ADRA2C	4	NM_000683.3	ACACAGATGCACGATCGACG	2.07E-08	57	31	ADRA2C:NM_000683.3:ACACAGATGCACGATCGACG	1455322	10483144	3.91724	6.10E-08
ADRA2C	4	NM_000683.3	TGTACCAGGTCTCGTCGTTG	0.00023763	206	10	ADRA2C:NM_000683.3:TGTACCAGGTCTCGTCGTTG	1455322	10483144	0.349671	0.000414658
ADRA2C	4	NM_000683.3	ATGGTGGCCTTGACGCGGCG	0.612209	9	0	ADRA2C:NM_000683.3:ATGGTGGCCTTGACGCGGCG	1455322	10483144	0	0.651294
ADRA2C	4	NM_000683.3	CTACGCGCGCATCTACCGAG	3.29E-07	118	0	ADRA2C:NM_000683.3:CTACGCGCGCATCTACCGAG	1455322	10483144	0	8.40E-07
ADRB1	4	NM_000684.2	CGCACGCCCGTTGGCCAGCG	0.0662817	26	0	ADRB1:NM_000684.2:CGCACGCCCGTTGGCCAGCG	1455322	10483144	0	0.0813929
ADRB1	4	NM_000684.2	GTAGAAGGAGACTACGGACG	0.621646	10	0	ADRB1:NM_000684.2:GTAGAAGGAGACTACGGACG	1455322	10483144	0	0.658525
ADRB1	4	NM_000684.2	TGGCCCACACGGTGCACACG	0.382624	12	0	ADRB1:NM_000684.2:TGGCCCACACGGTGCACACG	1455322	10483144	0	0.421905
ADRB1	4	NM_000684.2	TGGCCATCGCCAAGACGCCG	0.000116476	124	3	ADRB1:NM_000684.2:TGGCCATCGCCAAGACGCCG	1455322	10483144	0.174272	0.000212049
ADRB2	4	NM_000024.5	CAGACGCTCGAACTTGGCAA	1.07E-06	60	28	ADRB2:NM_000024.5:CAGACGCTCGAACTTGGCAA	1455322	10483144	3.36142	2.57E-06
ADRB2	4	NM_000024.5	CCCTTTCCTGCGTGACGTCG	0.272432	166	29	ADRB2:NM_000024.5:CCCTTTCCTGCGTGACGTCG	1455322	10483144	1.25841	0.306474
ADRB2	4	NM_000024.5	GGGAACGTAGAAGGACACGA	4.42E-35	108	97	ADRB2:NM_000024.5:GGGAACGTAGAAGGACACGA	1455322	10483144	6.47109	1.45E-33
ADRB2	4	NM_000024.5	ATCCACTGCGATCACGCACA	9.14E-15	253	0	ADRB2:NM_000024.5:ATCCACTGCGATCACGCACA	1455322	10483144	0	5.41E-14
ADRB3	4	NM_000025.2	ACCAGTGCGCCGTAACGCAG	0.542489	350	53	ADRB3:NM_000025.2:ACCAGTGCGCCGTAACGCAG	1455322	10483144	1.09082	0.584586
ADRB3	4	NM_000025.2	GATGGGCGCAAACGACACCG	0.000113962	74	0	ADRB3:NM_000025.2:GATGGGCGCAAACGACACCG	1455322	10483144	0	0.000207624
ADRB3	4	NM_000025.2	CAGCGAAGTCACGAACACGT	1.23E-10	179	0	ADRB3:NM_000025.2:CAGCGAAGTCACGAACACGT	1455322	10483144	0	4.69E-10
ADRB3	4	NM_000025.2	CCAATACCGCCAACACCAGT	3.57E-11	188	0	ADRB3:NM_000025.2:CCAATACCGCCAACACCAGT	1455322	10483144	0	1.44E-10
ADRBK1	4	NM_001619.3	CTCCTCATAGAATTCCACCA	3.46E-07	120	0	ADRBK1:NM_001619.3:CTCCTCATAGAATTCCACCA	1455322	10483144	0	8.73E-07
ADRBK1	4	NM_001619.3	CCAGGTCCGAGATCCGCACG	0.01794	34	0	ADRBK1:NM_001619.3:CCAGGTCCGAGATCCGCACG	1455322	10483144	0	0.0238115
ADRBK1	4	NM_001619.3	CATCGCATCATTGGGCGCGG	3.28E-05	84	0	ADRBK1:NM_001619.3:CATCGCATCATTGGGCGCGG	1455322	10483144	0	6.42E-05
ADRBK1	4	NM_001619.3	TCTGGAACACGTCCCCTCGG	2.48E-13	227	0	ADRBK1:NM_001619.3:TCTGGAACACGTCCCCTCGG	1455322	10483144	0	1.26E-12
ADRBK2	4	NM_005160.3	TATTGGACGAGGAGGATTCG	5.12E-30	522	0	ADRBK2:NM_005160.3:TATTGGACGAGGAGGATTCG	1455322	10483144	0	1.18E-28
ADRBK2	4	NM_005160.3	GATGAAGCAGAGTTTATCTG	0.0104746	178	12	ADRBK2:NM_005160.3:GATGAAGCAGAGTTTATCTG	1455322	10483144	0.485613	0.0144439
ADRBK2	4	NM_005160.3	ACTACTTACACACTCGCATG	0.0184005	36	0	ADRBK2:NM_005160.3:ACTACTTACACACTCGCATG	1455322	10483144	0	0.0242818
ADRBK2	4	NM_005160.3	TCTTCATAAAACTTCACCTG	6.44E-12	120	56	ADRBK2:NM_005160.3:TCTTCATAAAACTTCACCTG	1455322	10483144	3.36147	2.81E-11
ADRM1	4	NM_007002.3	GTGACTCCGGATAAGCGGAA	0.000398977	64	0	ADRM1:NM_007002.3:GTGACTCCGGATAAGCGGAA	1455322	10483144	0	0.000674867
ADRM1	4	NM_007002.3	CACGAACTCTCTGCGCTAGG	1	7	0	ADRM1:NM_007002.3:CACGAACTCTCTGCGCTAGG	1455322	10483144	0	1
ADRM1	4	NM_007002.3	GCTTGAACTCACAGTCGTCA	6.64E-08	133	0	ADRM1:NM_007002.3:GCTTGAACTCACAGTCGTCA	1455322	10483144	0	1.83E-07
ADRM1	4	NM_007002.3	ACGTGCTGAAGTTCAAGGCA	1.66E-30	227	127	ADRM1:NM_007002.3:ACGTGCTGAAGTTCAAGGCA	1455322	10483144	4.03079	3.97E-29
ADSL	4	NM_000026.2	GGTATAAATTCCGGACATGG	0.10776	24	0	ADSL:NM_000026.2:GGTATAAATTCCGGACATGG	1455322	10483144	0	0.127768
ADSL	4	NM_000026.2	TATTGAAGTACTGTCTGTGC	0.0442718	30	0	ADSL:NM_000026.2:TATTGAAGTACTGTCTGTGC	1455322	10483144	0	0.0554234
ADSL	4	NM_000026.2	CAGCAACGTTCTGAACGCAT	0.00229707	53	0	ADSL:NM_000026.2:CAGCAACGTTCTGAACGCAT	1455322	10483144	0	0.00345218
ADSL	4	NM_000026.2	AAATGTGTGAAACCTAATGT	3.69E-06	76	31	ADSL:NM_000026.2:AAATGTGTGAAACCTAATGT	1455322	10483144	2.93824	8.26E-06
ADSS	4	NM_001126.3	TTTGGATTAATTATTCCACT	0.155423	18	0	ADSS:NM_001126.3:TTTGGATTAATTATTCCACT	1455322	10483144	0	0.181673
ADSS	4	NM_001126.3	AATTTGAAGAGGTTACAAAA	1.15E-06	109	0	ADSS:NM_001126.3:AATTTGAAGAGGTTACAAAA	1455322	10483144	0	2.75E-06
ADSS	4	NM_001126.3	TGACAGAGCTCATATTGGTA	2.13E-12	213	0	ADSS:NM_001126.3:TGACAGAGCTCATATTGGTA	1455322	10483144	0	9.74E-12
ADSS	4	NM_001126.3	CAGCTTTGGACGAATAAACT	0.100755	22	0	ADSS:NM_001126.3:CAGCTTTGGACGAATAAACT	1455322	10483144	0	0.120798
ADSSL1	4	NM_152328.3	TACCGAAGTCAATGTCGAGG	0.0618638	123	9	ADSSL1:NM_152328.3:TACCGAAGTCAATGTCGAGG	1455322	10483144	0.52707	0.0768039
ADSSL1	4	NM_152328.3	ACTCATCAAAATCTGACAGG	5.01E-05	81	0	ADSSL1:NM_152328.3:ACTCATCAAAATCTGACAGG	1455322	10483144	0	9.58E-05
ADSSL1	4	NM_152328.3	CCTCAAACAAGCCTGGCAAG	6.56E-10	167	0	ADSSL1:NM_152328.3:CCTCAAACAAGCCTGGCAAG	1455322	10483144	0	2.29E-09
ADSSL1	4	NM_152328.3	ACGTCACCTATGTTCTGCGG	2.69E-05	123	2	ADSSL1:NM_152328.3:ACGTCACCTATGTTCTGCGG	1455322	10483144	0.117126	5.34E-05
ADTRP	4	NM_032744.3	TCTTGGCAAATGGTGCAAGG	5.16E-09	150	0	ADTRP:NM_032744.3:TCTTGGCAAATGGTGCAAGG	1455322	10483144	0	1.63E-08
ADTRP	4	NM_032744.3	TTGCATGATTCAGCCACACG	0.000113368	73	0	ADTRP:NM_032744.3:TTGCATGATTCAGCCACACG	1455322	10483144	0	0.000207579
ADTRP	4	NM_032744.3	AATTATTACATCTCACAGGA	1.01E-05	95	0	ADTRP:NM_032744.3:AATTATTACATCTCACAGGA	1455322	10483144	0	2.11E-05
ADTRP	4	NM_032744.3	GTGCTGAAAAGAACCAAAGG	0.00328343	48	0	ADTRP:NM_032744.3:GTGCTGAAAAGAACCAAAGG	1455322	10483144	0	0.00484385
AEBP1	4	NM_001129.4	CCAGACCTTTCATGGGAACG	0.0179467	35	0	AEBP1:NM_001129.4:CCAGACCTTTCATGGGAACG	1455322	10483144	0	0.0238115
AEBP1	4	NM_001129.4	GCACCAGGCTGCGCACACGT	0.00219152	52	0	AEBP1:NM_001129.4:GCACCAGGCTGCGCACACGT	1455322	10483144	0	0.00331492
AEBP1	4	NM_001129.4	GTGTGACTCCATCCCAATGG	0.603507	369	55	AEBP1:NM_001129.4:GTGTGACTCCATCCCAATGG	1455322	10483144	1.07369	0.647251
AEBP1	4	NM_001129.4	GCGCCGAATGTACTCAACTG	0.0193089	37	0	AEBP1:NM_001129.4:GCGCCGAATGTACTCAACTG	1455322	10483144	0	0.0253277
AEBP2	4	NM_001114176.1	CTCCATCTACCAGTCAAAGT	1.05E-09	30	25	AEBP2:NM_001114176.1:CTCCATCTACCAGTCAAAGT	1455322	10483144	6.00285	3.59E-09
AEBP2	4	NM_001114176.1	GTAGACAGCACAATTTCCAG	6.86E-21	40	47	AEBP2:NM_001114176.1:GTAGACAGCACAATTTCCAG	1455322	10483144	8.46399	7.53E-20
AEBP2	4	NM_001114176.1	GCGGCGCTGCTGCTGAACGG	2.23E-05	88	0	AEBP2:NM_001114176.1:GCGGCGCTGCTGCTGAACGG	1455322	10483144	0	4.46E-05
AEBP2	4	NM_001114176.1	GAGGAGCCCAAGGGACCGCG	0.0193089	37	0	AEBP2:NM_001114176.1:GAGGAGCCCAAGGGACCGCG	1455322	10483144	0	0.0253277
AEN	4	NM_022767.3	ATTGCCATGGTAGCTCACAA	6.86E-12	202	0	AEN:NM_022767.3:ATTGCCATGGTAGCTCACAA	1455322	10483144	0	2.97E-11
AEN	4	NM_022767.3	CGGGTACGGTAGTCAGCGAT	0.0561457	340	62	AEN:NM_022767.3:CGGGTACGGTAGTCAGCGAT	1455322	10483144	1.31356	0.0698682
AEN	4	NM_022767.3	TGTGGCTATCGACTGTGAGA	0.00339774	61	19	AEN:NM_022767.3:TGTGGCTATCGACTGTGAGA	1455322	10483144	2.24367	0.00498135
AEN	4	NM_022767.3	TGAGCATGCCTCCAGAACCA	0.0302837	554	57	AEN:NM_022767.3:TGAGCATGCCTCCAGAACCA	1455322	10483144	0.741125	0.0387705
AES	4	NM_001130.5	CCTGCCCTACCTCTCCCAAG	0.609407	30	5	AES:NM_001130.5:CCTGCCCTACCTCTCCCAAG	1455322	10483144	1.20055	0.650856
AES	4	NM_001130.5	CAAGCTCGAATGTGACAAGT	0.16156	20	0	AES:NM_001130.5:CAAGCTCGAATGTGACAAGT	1455322	10483144	0	0.187137
AES	4	NM_001130.5	GTGGTGAATTTGAGTTGCTG	8.04E-23	397	0	AES:NM_001130.5:GTGGTGAATTTGAGTTGCTG	1455322	10483144	0	1.04E-21
AES	4	NM_001130.5	CGGATGATAGAGTTCAGCTC	0.00347924	30	12	AES:NM_001130.5:CGGATGATAGAGTTCAGCTC	1455322	10483144	2.88134	0.00509863
AFAP1	4	NM_198595.2	GAGGACACTCTGAATCCACG	0.01794	34	0	AFAP1:NM_198595.2:GAGGACACTCTGAATCCACG	1455322	10483144	0	0.0238115
AFAP1	4	NM_198595.2	GTAATGTTACAGCCTTGGAG	9.45E-08	128	0	AFAP1:NM_198595.2:GTAATGTTACAGCCTTGGAG	1455322	10483144	0	2.58E-07
AFAP1	4	NM_198595.2	GATGTTTAGAATCCAAACCC	5.93E-12	28	28	AFAP1:NM_198595.2:GATGTTTAGAATCCAAACCC	1455322	10483144	7.20282	2.59E-11
AFAP1	4	NM_198595.2	AATTACCACATGTAATGGAA	1.42E-20	102	69	AFAP1:NM_198595.2:AATTACCACATGTAATGGAA	1455322	10483144	4.87315	1.51E-19
AFAP1L1	4	NM_152406.2	CGAGCTGCGTTTCACCCAGG	1.40E-16	312	1	AFAP1L1:NM_152406.2:CGAGCTGCGTTTCACCCAGG	1455322	10483144	0.0230969	1.01E-15
AFAP1L1	4	NM_152406.2	GCAAGCTGTTCAGAGGACAT	1.21E-18	54	49	AFAP1L1:NM_152406.2:GCAAGCTGTTCAGAGGACAT	1455322	10483144	6.53551	1.08E-17
AFAP1L1	4	NM_152406.2	GTATTTCCACAAGGATCACA	1.29E-12	214	0	AFAP1L1:NM_152406.2:GTATTTCCACAAGGATCACA	1455322	10483144	0	6.08E-12
AFAP1L1	4	NM_152406.2	CATCCACAATCGAGTGTGAG	2.33E-09	158	0	AFAP1L1:NM_152406.2:CATCCACAATCGAGTGTGAG	1455322	10483144	0	7.66E-09
AFAP1L2	4	NM_001001936.2	GGAGGAGCTGTATGACGACG	0.0116888	38	0	AFAP1L2:NM_001001936.2:GGAGGAGCTGTATGACGACG	1455322	10483144	0	0.0159992
AFAP1L2	4	NM_001001936.2	GCAGGGCCTGCTACCCAATG	0.000408512	65	0	AFAP1L2:NM_001001936.2:GCAGGGCCTGCTACCCAATG	1455322	10483144	0	0.000686962
AFAP1L2	4	NM_001001936.2	AATTCTTACTGGATGTCTCG	3.72E-20	347	0	AFAP1L2:NM_001001936.2:AATTCTTACTGGATGTCTCG	1455322	10483144	0	3.84E-19
AFAP1L2	4	NM_001001936.2	TGAAGGAAACCAGTACACCC	0.0450932	176	36	AFAP1L2:NM_001001936.2:TGAAGGAAACCAGTACACCC	1455322	10483144	1.47341	0.0564271
AFF1	4	NM_005935.2	GCCTGAGAGAGCCTTAGAGG	7.18E-49	93	113	AFF1:NM_005935.2:GCCTGAGAGAGCCTTAGAGG	1455322	10483144	8.75279	5.54E-47
AFF1	4	NM_005935.2	GGAGCACAGAGCCCCCACGG	1.63E-13	230	0	AFF1:NM_005935.2:GGAGCACAGAGCCCCCACGG	1455322	10483144	0	8.48E-13
AFF1	4	NM_005935.2	ATGGGCCGGACATAAGCCGT	0.306697	46	9	AFF1:NM_005935.2:ATGGGCCGGACATAAGCCGT	1455322	10483144	1.40934	0.343591
AFF1	4	NM_005935.2	AATCTGTCACCGAAGCACAG	1.21E-22	137	84	AFF1:NM_005935.2:AATCTGTCACCGAAGCACAG	1455322	10483144	4.41713	1.55E-21
AFF2	4	NM_001169124.1	GAGCTTCATGACCCACCAAG	0.0268389	211	43	AFF2:NM_001169124.1:GAGCTTCATGACCCACCAAG	1455322	10483144	1.46798	0.0349502
AFF2	4	NM_001169124.1	GTACTCTAGAGAGTAAGTCA	1.86E-15	267	0	AFF2:NM_001169124.1:GTACTCTAGAGAGTAAGTCA	1455322	10483144	0	1.19E-14
AFF2	4	NM_001169124.1	TTTACTGCAAAACAAGCATG	0.229471	178	18	AFF2:NM_001169124.1:TTTACTGCAAAACAAGCATG	1455322	10483144	0.728422	0.262955
AFF2	4	NM_001169124.1	CCTCCAGAAATAATGCACGG	5.07E-33	96	89	AFF2:NM_001169124.1:CCTCCAGAAATAATGCACGG	1455322	10483144	6.67811	1.45E-31
AFF3	4	NM_001025108.1	TCTTTCTCCAGACTAACAAG	4.06E-06	100	0	AFF3:NM_001025108.1:TCTTTCTCCAGACTAACAAG	1455322	10483144	0	9.00E-06
AFF3	4	NM_001025108.1	GAGCAATCAGTACTACAACC	0.000965235	59	0	AFF3:NM_001025108.1:GAGCAATCAGTACTACAACC	1455322	10483144	0	0.00152595
AFF3	4	NM_001025108.1	CAGCCTCTGATCATTCCCGG	0.00328324	47	0	AFF3:NM_001025108.1:CAGCCTCTGATCATTCCCGG	1455322	10483144	0	0.00484385
AFF3	4	NM_001025108.1	CAGCTTAGGAGACTCATCAG	0.0124416	40	0	AFF3:NM_001025108.1:CAGCTTAGGAGACTCATCAG	1455322	10483144	0	0.016822
AFF4	4	NM_014423.3	ACAATGCCGAGGAGTACACC	2.36E-29	73	74	AFF4:NM_014423.3:ACAATGCCGAGGAGTACACC	1455322	10483144	7.30131	5.17E-28
AFF4	4	NM_014423.3	AGGCGGGTGACACTTTATGT	0.0650162	25	0	AFF4:NM_014423.3:AGGCGGGTGACACTTTATGT	1455322	10483144	0	0.0802432
AFF4	4	NM_014423.3	TGTATGAATAGCCGTTAGAG	1	32	4	AFF4:NM_014423.3:TGTATGAATAGCCGTTAGAG	1455322	10483144	0.900399	1
AFF4	4	NM_014423.3	TGGGAATGATCACCATAGCA	9.39E-104	36	153	AFF4:NM_014423.3:TGGGAATGATCACCATAGCA	1455322	10483144	30.6077	1.11E-100
AFG3L2	4	NM_006796.2	TTCCACTCACCTGAAAACCC	3.86E-41	10	56	AFG3L2:NM_006796.2:TTCCACTCACCTGAAAACCC	1455322	10483144	40.3377	1.87E-39
AFG3L2	4	NM_006796.2	TGTCGGAGAAACCACTGCCA	0.0311014	61	2	AFG3L2:NM_006796.2:TGTCGGAGAAACCACTGCCA	1455322	10483144	0.236173	0.0397933
AFG3L2	4	NM_006796.2	AGGAAAAACTCCTGTTGATG	4.92E-08	166	57	AFG3L2:NM_006796.2:AGGAAAAACTCCTGTTGATG	1455322	10483144	2.47343	1.38E-07
AFG3L2	4	NM_006796.2	GAATGAGACTCACTCTAGCA	1	6	0	AFG3L2:NM_006796.2:GAATGAGACTCACTCTAGCA	1455322	10483144	0	1
AFM	4	NM_001133.2	TATAACAAGAAATCTGATGT	0.000627382	62	0	AFM:NM_001133.2:TATAACAAGAAATCTGATGT	1455322	10483144	0	0.00102359
AFM	4	NM_001133.2	AAAAAATATGTGCTATGGAG	0.0119129	39	0	AFM:NM_001133.2:AAAAAATATGTGCTATGGAG	1455322	10483144	0	0.0162095
AFM	4	NM_001133.2	AGAGAATATTCACCGTGTCA	1.17E-05	85	32	AFM:NM_001133.2:AGAGAATATTCACCGTGTCA	1455322	10483144	2.71187	2.45E-05
AFM	4	NM_001133.2	AGTCAACTGCCTTCAAACAA	5.16E-09	150	0	AFM:NM_001133.2:AGTCAACTGCCTTCAAACAA	1455322	10483144	0	1.63E-08
AFMID	4	NM_001010982.4	CTCCCAGTCGGACAACCCAT	0.000113368	73	0	AFMID:NM_001010982.4:CTCCCAGTCGGACAACCCAT	1455322	10483144	0	0.000207579
AFMID	4	NM_001010982.4	TCTGGACAAACGCAACGCTG	3.46E-07	120	0	AFMID:NM_001010982.4:TCTGGACAAACGCAACGCTG	1455322	10483144	0	8.73E-07
AFMID	4	NM_001010982.4	ACAACCTTCAGACGACTCGT	1.40E-05	89	0	AFMID:NM_001010982.4:ACAACCTTCAGACGACTCGT	1455322	10483144	0	2.91E-05
AFMID	4	NM_001010982.4	GCCGTGGTAATAGTGGCTTA	5.06E-07	116	0	AFMID:NM_001010982.4:GCCGTGGTAATAGTGGCTTA	1455322	10483144	0	1.26E-06
AFP	4	NM_001134.2	AGTTGAATGCTTCCAAACAA	0.00060788	60	0	AFP:NM_001134.2:AGTTGAATGCTTCCAAACAA	1455322	10483144	0	0.000999337
AFP	4	NM_001134.2	ATTGTAGGTGCATACAGGAA	1.32E-17	48	45	AFP:NM_001134.2:ATTGTAGGTGCATACAGGAA	1455322	10483144	6.75318	1.05E-16
AFP	4	NM_001134.2	AGTGGCTTCTTGAACAAACT	0.0662817	26	0	AFP:NM_001134.2:AGTGGCTTCTTGAACAAACT	1455322	10483144	0	0.0813929
AFP	4	NM_001134.2	ACATTGACCACGTTCCAGCG	0.0689716	27	0	AFP:NM_001134.2:ACATTGACCACGTTCCAGCG	1455322	10483144	0	0.0842437
AFTPH	4	NM_001002243.2	ACCAGATTATACTCGTCCCA	5.42E-12	66	41	AFTPH:NM_001002243.2:ACCAGATTATACTCGTCCCA	1455322	10483144	4.47516	2.38E-11
AFTPH	4	NM_001002243.2	TTTGTTAGAATCTCCAGACA	0.898505	126	18	AFTPH:NM_001002243.2:TTTGTTAGAATCTCCAGACA	1455322	10483144	1.02905	0.93383
AFTPH	4	NM_001002243.2	TGAGTACCAGTAACAAAAGG	0.00503292	45	0	AFTPH:NM_001002243.2:TGAGTACCAGTAACAAAAGG	1455322	10483144	0	0.00720722
AFTPH	4	NM_001002243.2	ATAAGCATAGTGACTAACAG	2.55E-26	89	75	AFTPH:NM_001002243.2:ATAAGCATAGTGACTAACAG	1455322	10483144	6.07047	4.47E-25
AGA	4	NM_000027.3	ATGGTTGTAATCCATAAGAC	8.13E-05	79	0	AGA:NM_000027.3:ATGGTTGTAATCCATAAGAC	1455322	10483144	0	0.000150694
AGA	4	NM_000027.3	CCAGATCCCTCAAAATACTG	9.40E-13	158	68	AGA:NM_000027.3:CCAGATCCCTCAAAATACTG	1455322	10483144	3.10028	4.45E-12
AGA	4	NM_000027.3	TGGAGGGCATTAGCATCTGG	1.15E-06	109	0	AGA:NM_000027.3:TGGAGGGCATTAGCATCTGG	1455322	10483144	0	2.75E-06
AGA	4	NM_000027.3	GGGCCAAGTGTTGACGACCA	3.76E-05	316	18	AGA:NM_000027.3:GGGCCAAGTGTTGACGACCA	1455322	10483144	0.410308	7.30E-05
AGAP1	4	NM_014914.4	TTCGCAAGCAGTCTAAGCGC	0.00519922	46	0	AGAP1:NM_014914.4:TTCGCAAGCAGTCTAAGCGC	1455322	10483144	0	0.00739919
AGAP1	4	NM_014914.4	CACCTGCGCGGAACAGACGG	1.15E-20	359	0	AGAP1:NM_014914.4:CACCTGCGCGGAACAGACGG	1455322	10483144	0	1.23E-19
AGAP1	4	NM_014914.4	ATTGTGGGTAACTTGGCCAG	1.05E-09	165	0	AGAP1:NM_014914.4:ATTGTGGGTAACTTGGCCAG	1455322	10483144	0	3.59E-09
AGAP1	4	NM_014914.4	TTACCACTACTACAGTCGAA	0.000230788	253	14	AGAP1:NM_014914.4:TTACCACTACTACAGTCGAA	1455322	10483144	0.398596	0.000402957
AGAP11	4	NM_133447.1	GTGGCACGTTTGGCCAGTGA	4.99E-07	115	0	AGAP11:NM_133447.1:GTGGCACGTTTGGCCAGTGA	1455322	10483144	0	1.25E-06
AGAP11	4	NM_133447.1	GCGTGGGAACTCCCACTGCG	0.0329637	249	49	AGAP11:NM_133447.1:GCGTGGGAACTCCCACTGCG	1455322	10483144	1.41753	0.0421174
AGAP11	4	NM_133447.1	GGAGTGACCCAGACAAAGGG	1.01E-11	92	48	AGAP11:NM_133447.1:GGAGTGACCCAGACAAAGGG	1455322	10483144	3.7584	4.33E-11
AGAP11	4	NM_133447.1	GCTGGGAGTCAATGGAATGG	4.59E-16	79	53	AGAP11:NM_133447.1:GCTGGGAGTCAATGGAATGG	1455322	10483144	4.83289	3.16E-15
AGAP2	4	NM_001122772.2	GCAGCTGAGTTCCCTTCGCG	0.000718079	109	3	AGAP2:NM_001122772.2:GCAGCTGAGTTCCCTTCGCG	1455322	10483144	0.198255	0.00116143
AGAP2	4	NM_001122772.2	GATTACATCCACAGTACCCA	0.000965235	59	0	AGAP2:NM_001122772.2:GATTACATCCACAGTACCCA	1455322	10483144	0	0.00152595
AGAP2	4	NM_001122772.2	TCAACTCACTAGGGGAAGCG	0.0193089	37	0	AGAP2:NM_001122772.2:TCAACTCACTAGGGGAAGCG	1455322	10483144	0	0.0253277
AGAP2	4	NM_001122772.2	CCGGTGACCAACATTCGGTG	0.0116888	38	0	AGAP2:NM_001122772.2:CCGGTGACCAACATTCGGTG	1455322	10483144	0	0.0159992
AGAP3	4	NM_031946.5	CTTTAAGCTCCGGTACGGAG	1.52E-09	161	0	AGAP3:NM_031946.5:CTTTAAGCTCCGGTACGGAG	1455322	10483144	0	5.13E-09
AGAP3	4	NM_031946.5	GAGCGGAGTAACACACAGCT	1.45E-05	91	0	AGAP3:NM_031946.5:GAGCGGAGTAACACACAGCT	1455322	10483144	0	2.99E-05
AGAP3	4	NM_031946.5	CTGCTGTCGTCGATAACCCG	0.531615	46	8	AGAP3:NM_031946.5:CTGCTGTCGTCGATAACCCG	1455322	10483144	1.25275	0.573524
AGAP3	4	NM_031946.5	GGGATCCTGCTAAAGCGGAG	1.06E-11	55	37	AGAP3:NM_031946.5:GGGATCCTGCTAAAGCGGAG	1455322	10483144	4.84611	4.51E-11
AGAP4	3	NM_133446.3	GCATCTCCCGGTCACGAACG	0.157027	19	0	AGAP4:NM_133446.3:GCATCTCCCGGTCACGAACG	1455322	10483144	0	0.182743
AGAP4	3	NM_133446.3	GATGGGTGTGCAGGCCGATG	1	3	0	AGAP4:NM_133446.3:GATGGGTGTGCAGGCCGATG	1455322	10483144	0	1
AGAP4	3	NM_133446.3	GTGGGAGGAACACTGAACTG	0.103254	23	0	AGAP4:NM_133446.3:GTGGGAGGAACACTGAACTG	1455322	10483144	0	0.123158
AGAP5	4	NM_001144000.1	GATGGGTGCACAGGCCGATG	0.246365	16	0	AGAP5:NM_001144000.1:GATGGGTGCACAGGCCGATG	1455322	10483144	0	0.279212
AGAP5	4	NM_001144000.1	GGTGACCGTTGAAGTTGGTG	1	1	0	AGAP5:NM_001144000.1:GGTGACCGTTGAAGTTGGTG	1455322	10483144	0	1
AGAP5	4	NM_001144000.1	ATTACGAAGAACAGAAATGG	8.45E-05	93	31	AGAP5:NM_001144000.1:ATTACGAAGAACAGAAATGG	1455322	10483144	2.40113	0.000156474
AGAP5	4	NM_001144000.1	TGTCTGCCACTGGCCAAACA	3.45E-23	403	0	AGAP5:NM_001144000.1:TGTCTGCCACTGGCCAAACA	1455322	10483144	0	4.62E-22
AGAP6	4	NM_001077665.2	CACCCACGCCCGTTTGCAAG	2.35E-25	440	0	AGAP6:NM_001077665.2:CACCCACGCCCGTTTGCAAG	1455322	10483144	0	3.76E-24
AGAP6	4	NM_001077665.2	CGTGACCGGGAGATGCCTGA	2.15E-05	87	0	AGAP6:NM_001077665.2:CGTGACCGGGAGATGCCTGA	1455322	10483144	0	4.31E-05
AGAP6	4	NM_001077665.2	TTATTAGCATGAGGAGAGGG	0.265088	232	39	AGAP6:NM_001077665.2:TTATTAGCATGAGGAGAGGG	1455322	10483144	1.21091	0.298484
AGAP6	4	NM_001077665.2	GAGCATGCCATTGGAACACA	5.90E-14	30	32	AGAP6:NM_001077665.2:GAGCATGCCATTGGAACACA	1455322	10483144	7.68396	3.21E-13
AGAP9	4	NM_001190810.1	GATGGGTGCACAGGCTGATG	1	1	0	AGAP9:NM_001190810.1:GATGGGTGCACAGGCTGATG	1455322	10483144	0	1
AGAP9	4	NM_001190810.1	CATGGACCGCTTGCAAACGG	3.65E-26	28	49	AGAP9:NM_001190810.1:CATGGACCGCTTGCAAACGG	1455322	10483144	12.6062	6.30E-25
AGAP9	4	NM_001190810.1	TTTCTTCATAATGTGCACGG	5.30E-07	117	0	AGAP9:NM_001190810.1:TTTCTTCATAATGTGCACGG	1455322	10483144	0	1.31E-06
AGAP9	4	NM_001190810.1	GGTGACTGTTGAAGTTGGTG	1	1	0	AGAP9:NM_001190810.1:GGTGACTGTTGAAGTTGGTG	1455322	10483144	0	1
AGBL1	4	NM_152336.2	AGAGGAACTGATGCAATATG	7.02E-06	292	14	AGBL1:NM_152336.2:AGAGGAACTGATGCAATATG	1455322	10483144	0.345358	1.51E-05
AGBL1	4	NM_152336.2	GGATATTTGAGGATATTCGG	2.22E-07	77	34	AGBL1:NM_152336.2:GGATATTTGAGGATATTCGG	1455322	10483144	3.18078	5.78E-07
AGBL1	4	NM_152336.2	GCCTACGTGCAGATCCGACG	7.47E-05	77	0	AGBL1:NM_152336.2:GCCTACGTGCAGATCCGACG	1455322	10483144	0	0.000140206
AGBL1	4	NM_152336.2	GTAGGTATAGGGATAGTGGT	4.68E-50	45	91	AGBL1:NM_152336.2:GTAGGTATAGGGATAGTGGT	1455322	10483144	14.5676	3.90E-48
AGBL2	4	NM_024783.3	AGGCAAACGAGGAATTGTCA	1.20E-05	163	49	AGBL2:NM_024783.3:AGGCAAACGAGGAATTGTCA	1455322	10483144	2.16546	2.51E-05
AGBL2	4	NM_024783.3	AGATATTATTCTTACGACTG	0.00328343	48	0	AGBL2:NM_024783.3:AGATATTATTCTTACGACTG	1455322	10483144	0	0.00484385
AGBL2	4	NM_024783.3	CAAAAAGCCTTTCATAACCC	8.37E-06	88	33	AGBL2:NM_024783.3:CAAAAAGCCTTTCATAACCC	1455322	10483144	2.70128	1.79E-05
AGBL2	4	NM_024783.3	AGCCCTTCTACTGTCTCACG	2.86E-19	130	75	AGBL2:NM_024783.3:AGCCCTTCTACTGTCTCACG	1455322	10483144	4.15634	2.71E-18
AGBL3	4	NM_178563.3	TTCCGGGTATACCATACAGA	8.67E-13	218	0	AGBL3:NM_178563.3:TTCCGGGTATACCATACAGA	1455322	10483144	0	4.13E-12
AGBL3	4	NM_178563.3	TGAGAGTGGTAATCTACAGA	1.11E-07	82	36	AGBL3:NM_178563.3:TGAGAGTGGTAATCTACAGA	1455322	10483144	3.16252	3.00E-07
AGBL3	4	NM_178563.3	CCTGCTAGTCTTTACAGTCG	0.0432695	57	2	AGBL3:NM_178563.3:CCTGCTAGTCTTTACAGTCG	1455322	10483144	0.252747	0.0544207
AGBL3	4	NM_178563.3	CCATGTTCCTAGCAAGCGTG	3.63E-18	314	0	AGBL3:NM_178563.3:CCATGTTCCTAGCAAGCGTG	1455322	10483144	0	3.06E-17
AGBL4	4	NM_032785.3	ATGATGAGGGTGTTTCCCCT	5.40E-25	434	0	AGBL4:NM_032785.3:ATGATGAGGGTGTTTCCCCT	1455322	10483144	0	8.37E-24
AGBL4	4	NM_032785.3	AATCCTGATGGAGTCTACCT	1.64E-15	354	122	AGBL4:NM_032785.3:AATCCTGATGGAGTCTACCT	1455322	10483144	2.48255	1.06E-14
AGBL4	4	NM_032785.3	CAGGGCTGGTTATCGTCAGG	1.17E-06	327	85	AGBL4:NM_032785.3:CAGGGCTGGTTATCGTCAGG	1455322	10483144	1.87242	2.79E-06
AGBL4	4	NM_032785.3	TTGAACCAGACTCGGAAGCG	2.97E-09	83	40	AGBL4:NM_032785.3:TTGAACCAGACTCGGAAGCG	1455322	10483144	3.47125	9.69E-09
AGBL5	4	NM_021831.5	TTCTACTTCAGCGTCCGGGG	0.380874	11	0	AGBL5:NM_021831.5:TTCTACTTCAGCGTCCGGGG	1455322	10483144	0	0.421633
AGBL5	4	NM_021831.5	GGAAATAGCTGCTCTAGACG	2.82E-05	42	20	AGBL5:NM_021831.5:GGAAATAGCTGCTCTAGACG	1455322	10483144	3.42994	5.61E-05
AGBL5	4	NM_021831.5	ACATGGCGGAATGTAATCCG	1.22E-15	270	0	AGBL5:NM_021831.5:ACATGGCGGAATGTAATCCG	1455322	10483144	0	7.92E-15
AGBL5	4	NM_021831.5	ACACCATCGGGGTTCAACAT	1.93E-06	108	0	AGBL5:NM_021831.5:ACACCATCGGGGTTCAACAT	1455322	10483144	0	4.43E-06
AGER	4	NM_001136.4	TGGAATTCTTACGGTAGACA	0.569934	162	19	AGER:NM_001136.4:TGGAATTCTTACGGTAGACA	1455322	10483144	0.844859	0.612934
AGER	4	NM_001136.4	GTCAGGGTTACGGTTCCACC	0.00771815	76	21	AGER:NM_001136.4:GTCAGGGTTACGGTTCCACC	1455322	10483144	1.99046	0.0107947
AGER	4	NM_001136.4	GTGCTCAAAACATCACAGCC	0.947689	478	65	AGER:NM_001136.4:GTGCTCAAAACATCACAGCC	1455322	10483144	0.979529	0.982092
AGER	4	NM_001136.4	CATCATAGGAGTATCTGTGA	1.25E-06	111	0	AGER:NM_001136.4:CATCATAGGAGTATCTGTGA	1455322	10483144	0	2.96E-06
AGFG1	4	NM_004504.4	ACCACAGGTAAAGCTCCTGT	0.10776	24	0	AGFG1:NM_004504.4:ACCACAGGTAAAGCTCCTGT	1455322	10483144	0	0.127768
AGFG1	4	NM_004504.4	CAGTTGTAGGTCGTTCTCAA	8.58E-23	497	4	AGFG1:NM_004504.4:CAGTTGTAGGTCGTTCTCAA	1455322	10483144	0.0579708	1.11E-21
AGFG1	4	NM_004504.4	GCCGACCGTCATGTTAACGT	3.96E-15	258	0	AGFG1:NM_004504.4:GCCGACCGTCATGTTAACGT	1455322	10483144	0	2.44E-14
AGFG1	4	NM_004504.4	GGTTCCAAAATCAGCACTGG	0.0689716	27	0	AGFG1:NM_004504.4:GGTTCCAAAATCAGCACTGG	1455322	10483144	0	0.0842437
AGFG2	4	NM_006076.4	CCGACGGCACCACACCTCCG	1.37E-31	553	0	AGFG2:NM_006076.4:CCGACGGCACCACACCTCCG	1455322	10483144	0	3.53E-30
AGFG2	4	NM_006076.4	ACTGACCTGCTGGCTGACAT	1.25E-06	111	0	AGFG2:NM_006076.4:ACTGACCTGCTGGCTGACAT	1455322	10483144	0	2.96E-06
AGFG2	4	NM_006076.4	GATTGACTTGACACGATGAG	0.84211	464	66	AGFG2:NM_006076.4:GATTGACTTGACACGATGAG	1455322	10483144	1.02461	0.87814
AGFG2	4	NM_006076.4	CCGAGCGTGAGACTGACTGA	1.04E-12	194	77	AGFG2:NM_006076.4:CCGAGCGTGAGACTGACTGA	1455322	10483144	2.85915	4.91E-12
AGGF1	4	NM_018046.4	ACAATAGTAATAAATTCCAG	0.00763517	41	0	AGGF1:NM_018046.4:ACAATAGTAATAAATTCCAG	1455322	10483144	0	0.0107169
AGGF1	4	NM_018046.4	TTTCTGTTCTATCGGTACCA	1.15E-08	169	1	AGGF1:NM_018046.4:TTTCTGTTCTATCGGTACCA	1455322	10483144	0.0425946	3.53E-08
AGGF1	4	NM_018046.4	GGAGACTGATAGTGAACCAG	3.23E-05	83	0	AGGF1:NM_018046.4:GGAGACTGATAGTGAACCAG	1455322	10483144	0	6.36E-05
AGGF1	4	NM_018046.4	TAAATACCTGAGATTGACCA	1.45E-05	91	0	AGGF1:NM_018046.4:TAAATACCTGAGATTGACCA	1455322	10483144	0	2.99E-05
AGK	4	NM_018238.3	GCAATGACCGGCCTTCGATG	0.00142728	55	0	AGK:NM_018238.3:GCAATGACCGGCCTTCGATG	1455322	10483144	0	0.00221389
AGK	4	NM_018238.3	GCCAGATAAATGTAAAATCG	2.85E-06	101	37	AGK:NM_018238.3:GCCAGATAAATGTAAAATCG	1455322	10483144	2.63888	6.42E-06
AGK	4	NM_018238.3	TGTTCTTCGACGAACAGATG	0.00219152	52	0	AGK:NM_018238.3:TGTTCTTCGACGAACAGATG	1455322	10483144	0	0.00331492
AGK	4	NM_018238.3	CAAAGAAGGCCTTTGTACAG	2.13E-05	86	0	AGK:NM_018238.3:CAAAGAAGGCCTTTGTACAG	1455322	10483144	0	4.29E-05
AGL	4	NM_000642.2	ATGCGTAATATCCATAAACA	2.82E-27	27	50	AGL:NM_000642.2:ATGCGTAATATCCATAAACA	1455322	10483144	13.34	5.32E-26
AGL	4	NM_000642.2	ACGCTATGGGAATAAACCAG	0.754202	332	48	AGL:NM_000642.2:ACGCTATGGGAATAAACCAG	1455322	10483144	1.04145	0.790964
AGL	4	NM_000642.2	TGAAGAGTAACACAGTCCAA	2.73E-08	138	0	AGL:NM_000642.2:TGAAGAGTAACACAGTCCAA	1455322	10483144	0	7.95E-08
AGL	4	NM_000642.2	AAACACGAAACCTTATAGGA	3.31E-16	278	0	AGL:NM_000642.2:AAACACGAAACCTTATAGGA	1455322	10483144	0	2.30E-15
AGMAT	3	NM_024758.4	TTGCAGACTGACATTACCCA	0.922735	220	29	AGMAT:NM_024758.4:TTGCAGACTGACATTACCCA	1455322	10483144	0.949523	0.957593
AGMAT	3	NM_024758.4	GCACACGGACACGACCGACA	1.24E-06	231	66	AGMAT:NM_024758.4:GCACACGGACACGACCGACA	1455322	10483144	2.05816	2.95E-06
AGMAT	3	NM_024758.4	GACAGTCAATCCTAGCACGG	1.01E-05	95	0	AGMAT:NM_024758.4:GACAGTCAATCCTAGCACGG	1455322	10483144	0	2.11E-05
AGMO	4	NM_001004320.1	CTTATTGAAGAATCCAGGTG	5.16E-06	47	23	AGMO:NM_001004320.1:CTTATTGAAGAATCCAGGTG	1455322	10483144	3.52545	1.13E-05
AGMO	4	NM_001004320.1	GTTTGGAATGAAGTTTCACT	0.766974	213	27	AGMO:NM_001004320.1:GTTTGGAATGAAGTTTCACT	1455322	10483144	0.913083	0.803577
AGMO	4	NM_001004320.1	GCTTACCATGAGCCATACGA	2.18E-07	122	0	AGMO:NM_001004320.1:GCTTACCATGAGCCATACGA	1455322	10483144	0	5.68E-07
AGMO	4	NM_001004320.1	AGATGAACAGCATATACTGA	0.0459661	159	33	AGMO:NM_001004320.1:AGATGAACAGCATATACTGA	1455322	10483144	1.49503	0.0574854
AGO1	4	NM_012199.2	AAGAGAACTGTACCATACAC	3.14E-09	87	41	AGO1:NM_012199.2:AAGAGAACTGTACCATACAC	1455322	10483144	3.39453	1.03E-08
AGO1	4	NM_012199.2	GATGCGGGGATGCCTATCCA	0.00060788	60	0	AGO1:NM_012199.2:GATGCGGGGATGCCTATCCA	1455322	10483144	0	0.000999337
AGO1	4	NM_012199.2	CAGCATTCGCCAGCTCACAA	1.44E-08	309	89	AGO1:NM_012199.2:CAGCATTCGCCAGCTCACAA	1455322	10483144	2.07483	4.32E-08
AGO1	4	NM_012199.2	GAACGCGCTGAGAGTCCGTG	3.60E-06	69	29	AGO1:NM_012199.2:GAACGCGCTGAGAGTCCGTG	1455322	10483144	3.02753	8.07E-06
AGO2	4	NM_012154.3	CGGAACAAGCAGTTCCACAC	0.353143	350	41	AGO2:NM_012154.3:CGGAACAAGCAGTTCCACAC	1455322	10483144	0.84384	0.393601
AGO2	4	NM_012154.3	CCTGTCCGACTTGTAAACAT	2.38E-16	283	0	AGO2:NM_012154.3:CCTGTCCGACTTGTAAACAT	1455322	10483144	0	1.67E-15
AGO2	4	NM_012154.3	TAACGCCTGCAAGCTCACGC	0.000937384	166	42	AGO2:NM_012154.3:TAACGCCTGCAAGCTCACGC	1455322	10483144	1.82255	0.00149108
AGO2	4	NM_012154.3	AAGGTGGAGATAACGCACTG	2.24E-34	160	114	AGO2:NM_012154.3:AAGGTGGAGATAACGCACTG	1455322	10483144	5.13277	7.01E-33
AGO3	4	NM_024852.3	GTGTTTGTAATGTAACAAGG	3.72E-20	347	0	AGO3:NM_024852.3:GTGTTTGTAATGTAACAAGG	1455322	10483144	0	3.84E-19
AGO3	4	NM_024852.3	ATGTCGTAGCACCACATCAA	6.48E-10	166	0	AGO3:NM_024852.3:ATGTCGTAGCACCACATCAA	1455322	10483144	0	2.28E-09
AGO3	4	NM_024852.3	TGTGAAGGCATTACTTCTAG	3.84E-22	13	35	AGO3:NM_024852.3:TGTGAAGGCATTACTTCTAG	1455322	10483144	19.3933	4.71E-21
AGO3	4	NM_024852.3	GGATGACGATAATAAGCTGT	0.382624	12	0	AGO3:NM_024852.3:GGATGACGATAATAAGCTGT	1455322	10483144	0	0.421905
AGO4	4	NM_017629.3	GGATAACCACTATTAGCTGT	1.21E-08	145	0	AGO4:NM_017629.3:GGATAACCACTATTAGCTGT	1455322	10483144	0	3.67E-08
AGO4	4	NM_017629.3	AAAGTTGAGGTGACCCACTG	1.59E-11	196	0	AGO4:NM_017629.3:AAAGTTGAGGTGACCCACTG	1455322	10483144	0	6.65E-11
AGO4	4	NM_017629.3	CCTTACCTGTTGACTCTACG	1.10E-62	158	162	AGO4:NM_017629.3:CCTTACCTGTTGACTCTACG	1455322	10483144	7.38498	1.79E-60
AGO4	4	NM_017629.3	GAAAAAGGAACGGCCCACTG	5.17E-13	251	1	AGO4:NM_017629.3:GAAAAAGGAACGGCCCACTG	1455322	10483144	0.0287131	2.53E-12
AGPAT1	4	NM_006411.3	GTCCTCGCACGGCACACACA	0.000965235	59	0	AGPAT1:NM_006411.3:GTCCTCGCACGGCACACACA	1455322	10483144	0	0.00152595
AGPAT1	4	NM_006411.3	CCTGTACGGGATCCGAGTGG	3.86E-20	349	0	AGPAT1:NM_006411.3:CCTGTACGGGATCCGAGTGG	1455322	10483144	0	3.95E-19
AGPAT1	4	NM_006411.3	TGGTTGGAGACAACAACATA	0.00328324	47	0	AGPAT1:NM_006411.3:TGGTTGGAGACAACAACATA	1455322	10483144	0	0.00484385
AGPAT1	4	NM_006411.3	GAGGGAACGAGAAACCACAA	1.15E-06	109	0	AGPAT1:NM_006411.3:GAGGGAACGAGAAACCACAA	1455322	10483144	0	2.75E-06
AGPAT2	4	NM_006412.3	ATGACAGTGATGGCCGACCT	0.000591749	62	22	AGPAT2:NM_006412.3:ATGACAGTGATGGCCGACCT	1455322	10483144	2.55621	0.000983176
AGPAT2	4	NM_006412.3	CAAAGTGTGGATCTATCCCG	0.00328343	48	0	AGPAT2:NM_006412.3:CAAAGTGTGGATCTATCCCG	1455322	10483144	0	0.00484385
AGPAT2	4	NM_006412.3	GCTGCGTGCAGATCGCCAAG	0.607444	8	0	AGPAT2:NM_006412.3:GCTGCGTGCAGATCGCCAAG	1455322	10483144	0	0.648843
AGPAT2	4	NM_006412.3	TGGCGTAGAACTCGGCCGCG	0.0442718	30	0	AGPAT2:NM_006412.3:TGGCGTAGAACTCGGCCGCG	1455322	10483144	0	0.0554234
AGPAT3	4	NM_020132.4	CAAGCACCGCGTTAGCATGG	1.92E-10	177	0	AGPAT3:NM_020132.4:CAAGCACCGCGTTAGCATGG	1455322	10483144	0	7.14E-10
AGPAT3	4	NM_020132.4	CACTCACCCACATGTACTCG	3.96E-15	258	0	AGPAT3:NM_020132.4:CACTCACCCACATGTACTCG	1455322	10483144	0	2.44E-14
AGPAT3	4	NM_020132.4	CTTCCCAAAGCGCTCTACCG	1.47E-20	118	74	AGPAT3:NM_020132.4:CTTCCCAAAGCGCTCTACCG	1455322	10483144	4.51777	1.57E-19
AGPAT3	4	NM_020132.4	TACCACGTCCAGCCGATGAG	0.000533478	229	13	AGPAT3:NM_020132.4:TACCACGTCCAGCCGATGAG	1455322	10483144	0.408916	0.000888863
AGPAT4	4	NM_020133.2	ACAGCCCAAAGCGTTCGGAC	2.18E-16	281	0	AGPAT4:NM_020133.2:ACAGCCCAAAGCGTTCGGAC	1455322	10483144	0	1.55E-15
AGPAT4	4	NM_020133.2	CCATACTTGAGGTAGGCGCG	0.818244	156	20	AGPAT4:NM_020133.2:CCATACTTGAGGTAGGCGCG	1455322	10483144	0.923492	0.854523
AGPAT4	4	NM_020133.2	TACATACAAAATACTTCTCG	0.433536	118	20	AGPAT4:NM_020133.2:TACATACAAAATACTTCTCG	1455322	10483144	1.2209	0.471864
AGPAT4	4	NM_020133.2	GATGTGGTACTTCACCGAGA	0.00292349	145	36	AGPAT4:NM_020133.2:GATGTGGTACTTCACCGAGA	1455322	10483144	1.78843	0.00437045
AGPAT5	4	NM_018361.3	GACCCCCCAGGCCAACACGT	0.499791	456	57	AGPAT5:NM_018361.3:GACCCCCCAGGCCAACACGT	1455322	10483144	0.900395	0.540651
AGPAT5	4	NM_018361.3	CTTCTTCGAGAATTACACCG	7.47E-05	77	0	AGPAT5:NM_018361.3:CTTCTTCGAGAATTACACCG	1455322	10483144	0	0.000140206
AGPAT5	4	NM_018361.3	AAAATCACAAGATACATCTG	1.24E-09	91	43	AGPAT5:NM_018361.3:AAAATCACAAGATACATCTG	1455322	10483144	3.40363	4.21E-09
AGPAT5	4	NM_018361.3	GCAAAGTAACACCCATACAA	0.0276334	257	22	AGPAT5:NM_018361.3:GCAAAGTAACACCCATACAA	1455322	10483144	0.616621	0.0356429
AGPAT6	4	NM_178819.3	AGCGCTCAAACCAGACGTGT	1.73E-14	17	27	AGPAT6:NM_178819.3:AGCGCTCAAACCAGACGTGT	1455322	10483144	11.4387	9.95E-14
AGPAT6	4	NM_178819.3	GATGATCACATCGATCGGTG	1.23E-17	304	0	AGPAT6:NM_178819.3:GATGATCACATCGATCGGTG	1455322	10483144	0	9.84E-17
AGPAT6	4	NM_178819.3	GTAGAGTTTGCGGATACCAA	0.435807	278	33	AGPAT6:NM_178819.3:GTAGAGTTTGCGGATACCAA	1455322	10483144	0.855037	0.474245
AGPAT6	4	NM_178819.3	CTTTACAAGCCCTACACCAA	5.06E-07	116	0	AGPAT6:NM_178819.3:CTTTACAAGCCCTACACCAA	1455322	10483144	0	1.26E-06
AGPAT9	4	NM_001256421.1	GATAATGAATGGTACCAGAG	1.80E-08	141	0	AGPAT9:NM_001256421.1:GATAATGAATGGTACCAGAG	1455322	10483144	0	5.36E-08
AGPAT9	4	NM_001256421.1	TCAAGATTAAAACATCAATG	7.92E-45	166	135	AGPAT9:NM_001256421.1:TCAAGATTAAAACATCAATG	1455322	10483144	5.85858	4.87E-43
AGPAT9	4	NM_001256421.1	GCTGGTTATAGGAACTACAC	0.000664134	63	0	AGPAT9:NM_001256421.1:GCTGGTTATAGGAACTACAC	1455322	10483144	0	0.00107579
AGPAT9	4	NM_001256421.1	GTCTGCGGCTCACTATGGTG	0.00611219	551	52	AGPAT9:NM_001256421.1:GTCTGCGGCTCACTATGGTG	1455322	10483144	0.679794	0.00866695
AGPS	4	NM_003659.3	CAATTTGACAGCTCATGTAG	1.37E-49	8	64	AGPS:NM_003659.3:CAATTTGACAGCTCATGTAG	1455322	10483144	57.6677	1.11E-47
AGPS	4	NM_003659.3	GAATATCTATGGCAATATCG	4.58E-54	30	87	AGPS:NM_003659.3:GAATATCTATGGCAATATCG	1455322	10483144	20.8904	4.78E-52
AGPS	4	NM_003659.3	GTACCAATGAGTGCAAAGCG	7.68E-05	78	0	AGPS:NM_003659.3:GTACCAATGAGTGCAAAGCG	1455322	10483144	0	0.000143249
AGPS	4	NM_003659.3	TGCCACTAAGAGGGTACCTA	1.42E-14	63	45	AGPS:NM_003659.3:TGCCACTAAGAGGGTACCTA	1455322	10483144	5.14543	8.23E-14
AGR2	4	NM_006408.3	ATAAATTACCTTGACTGTGT	2.84E-10	172	0	AGR2:NM_006408.3:ATAAATTACCTTGACTGTGT	1455322	10483144	0	1.04E-09
AGR2	4	NM_006408.3	AAGTGATGAATAATCATCAA	1.67E-06	194	58	AGR2:NM_006408.3:AAGTGATGAATAATCATCAA	1455322	10483144	2.15362	3.93E-06
AGR2	4	NM_006408.3	GGAAACTTACAACCAGATTG	8.12E-05	182	7	AGR2:NM_006408.3:GGAAACTTACAACCAGATTG	1455322	10483144	0.277047	0.000150694
AGR2	4	NM_006408.3	AGAGATACCACAGTCAAACC	5.66E-13	220	0	AGR2:NM_006408.3:AGAGATACCACAGTCAAACC	1455322	10483144	0	2.76E-12
AGR3	4	NM_176813.4	GCACCTCTTGAGAGTGTCTG	0.000430079	66	0	AGR3:NM_176813.4:GCACCTCTTGAGAGTGTCTG	1455322	10483144	0	0.000719194
AGR3	4	NM_176813.4	GAGGATTGTCAATACTCTCA	1.25E-13	164	72	AGR3:NM_176813.4:GAGGATTGTCAATACTCTCA	1455322	10483144	3.16257	6.55E-13
AGR3	4	NM_176813.4	AAGAAACTGTGACGAGTAAG	1.10E-13	234	0	AGR3:NM_176813.4:AAGAAACTGTGACGAGTAAG	1455322	10483144	0	5.79E-13
AGR3	4	NM_176813.4	AGGTGATAAATTCTTATCAG	9.81E-10	163	0	AGR3:NM_176813.4:AGGTGATAAATTCTTATCAG	1455322	10483144	0	3.38E-09
AGRN	4	NM_198576.3	GTGGCGCGCAAAGGACCCTG	0.16156	20	0	AGRN:NM_198576.3:GTGGCGCGCAAAGGACCCTG	1455322	10483144	0	0.187137
AGRN	4	NM_198576.3	AGCAGCGATGAGGAACTGAG	2.18E-16	281	0	AGRN:NM_198576.3:AGCAGCGATGAGGAACTGAG	1455322	10483144	0	1.55E-15
AGRN	4	NM_198576.3	ACAGCGAGGGCTCTACGTAG	4.45E-08	245	74	AGRN:NM_198576.3:ACAGCGAGGGCTCTACGTAG	1455322	10483144	2.17576	1.26E-07
AGRN	4	NM_198576.3	GTGGCCCCCGTGATAAACGC	1.81E-06	107	0	AGRN:NM_198576.3:GTGGCCCCCGTGATAAACGC	1455322	10483144	0	4.18E-06
AGRP	4	NM_001138.1	ACGCAGCGACGTGAGGAGCG	0.0992317	210	39	AGRP:NM_001138.1:ACGCAGCGACGTGAGGAGCG	1455322	10483144	1.33776	0.120021
AGRP	4	NM_001138.1	CCTGCAGGTACTAGACCTGC	2.83E-08	139	0	AGRP:NM_001138.1:CCTGCAGGTACTAGACCTGC	1455322	10483144	0	8.19E-08
AGRP	4	NM_001138.1	AGAAGAGGATCTGTTGCAGG	4.46E-56	89	122	AGRP:NM_001138.1:AGAAGAGGATCTGTTGCAGG	1455322	10483144	9.87754	5.11E-54
AGRP	4	NM_001138.1	GCCACGCGAGGAGCCCAGAT	2.07E-07	54	28	AGRP:NM_001138.1:GCCACGCGAGGAGCCCAGAT	1455322	10483144	3.73516	5.45E-07
AGT	4	NM_000029.3	TTGACACCGAAGACAAGTTG	3.41E-05	493	35	AGT:NM_000029.3:TTGACACCGAAGACAAGTTG	1455322	10483144	0.51138	6.68E-05
AGT	4	NM_000029.3	CTTACCTTGGAAGTGGACGT	0.10776	24	0	AGT:NM_000029.3:CTTACCTTGGAAGTGGACGT	1455322	10483144	0	0.127768
AGT	4	NM_000029.3	AGAGCGTGGGAGGACCACAG	1.63E-28	50	63	AGT:NM_000029.3:AGAGCGTGGGAGGACCACAG	1455322	10483144	9.07619	3.39E-27
AGT	4	NM_000029.3	TGTCCTTCCAAGGAACACCC	6.50E-13	97	52	AGT:NM_000029.3:TGTCCTTCCAAGGAACACCC	1455322	10483144	3.86175	3.14E-12
AGTPBP1	4	NM_015239.2	AGTAAAGGCTAGAATTAATG	6.80E-07	138	1	AGTPBP1:NM_015239.2:AGTAAAGGCTAGAATTAATG	1455322	10483144	0.0521853	1.67E-06
AGTPBP1	4	NM_015239.2	TTCATCGGTAGAACAAGCAT	2.62E-19	154	82	AGTPBP1:NM_015239.2:TTCATCGGTAGAACAAGCAT	1455322	10483144	3.83576	2.49E-18
AGTPBP1	4	NM_015239.2	GAGTGATATCATAGATCGTG	2.59E-14	104	57	AGTPBP1:NM_015239.2:GAGTGATATCATAGATCGTG	1455322	10483144	3.94765	1.47E-13
AGTPBP1	4	NM_015239.2	GACCATGGTGGATTCGTATG	9.66E-08	129	0	AGTPBP1:NM_015239.2:GACCATGGTGGATTCGTATG	1455322	10483144	0	2.62E-07
AGTR1	4	NM_009585.3	TCAGGCCCAGCCCTATCGGG	6.33E-08	132	0	AGTR1:NM_009585.3:TCAGGCCCAGCCCTATCGGG	1455322	10483144	0	1.76E-07
AGTR1	4	NM_009585.3	GTAGAAACACACTAGCGTAC	4.18E-12	38	32	AGTR1:NM_009585.3:GTAGAAACACACTAGCGTAC	1455322	10483144	6.06606	1.87E-11
AGTR1	4	NM_009585.3	CAAGCATTGTGCGTCGAAGG	0.00328324	47	0	AGTR1:NM_009585.3:CAAGCATTGTGCGTCGAAGG	1455322	10483144	0	0.00484385
AGTR1	4	NM_009585.3	GCTGTGTAGACAGCCCATAG	8.13E-05	79	0	AGTR1:NM_009585.3:GCTGTGTAGACAGCCCATAG	1455322	10483144	0	0.000150694
AGTR2	4	NM_000686.4	ATTGGGCATATTTCTCAGGT	5.78E-18	245	103	AGTR2:NM_000686.4:ATTGGGCATATTTCTCAGGT	1455322	10483144	3.02849	4.79E-17
AGTR2	4	NM_000686.4	GTACCTATCAACACTCATGC	0.000716414	357	77	AGTR2:NM_000686.4:GTACCTATCAACACTCATGC	1455322	10483144	1.55368	0.00115886
AGTR2	4	NM_000686.4	ACAGGCCATACACCAAACAA	0.884312	387	55	AGTR2:NM_000686.4:ACAGGCCATACACCAAACAA	1455322	10483144	1.02373	0.919799
AGTR2	4	NM_000686.4	GGAGTAAATCAGCCACAGCG	1.04E-11	199	0	AGTR2:NM_000686.4:GGAGTAAATCAGCCACAGCG	1455322	10483144	0	4.44E-11
AGTRAP	4	NM_020350.4	GCCTGCTGTGAACCTGAAGG	1.73E-20	112	72	AGTRAP:NM_020350.4:GCCTGCTGTGAACCTGAAGG	1455322	10483144	4.6311	1.83E-19
AGTRAP	4	NM_020350.4	CTCCATCGACGCCATAAGCA	0.00763517	41	0	AGTRAP:NM_020350.4:CTCCATCGACGCCATAAGCA	1455322	10483144	0	0.0107169
AGTRAP	4	NM_020350.4	GTGTCCGTGAGGCTGACCCG	1	5	0	AGTRAP:NM_020350.4:GTGTCCGTGAGGCTGACCCG	1455322	10483144	0	1
AGTRAP	4	NM_020350.4	TGGCCATGCCCACGCCAAAG	0.10776	24	0	AGTRAP:NM_020350.4:TGGCCATGCCCACGCCAAAG	1455322	10483144	0	0.127768
AGXT	4	NM_000030.2	GTCACTGAAGGAGATGAGCG	0.398884	100	17	AGXT:NM_000030.2:GTCACTGAAGGAGATGAGCG	1455322	10483144	1.22457	0.437214
AGXT	4	NM_000030.2	GCTGCTGTTCTTAACCCACG	0.000113962	74	0	AGXT:NM_000030.2:GCTGCTGTTCTTAACCCACG	1455322	10483144	0	0.000207624
AGXT	4	NM_000030.2	CCCCTTTACATGGACCGGCA	4.89E-34	56	74	AGXT:NM_000030.2:CCCCTTTACATGGACCGGCA	1455322	10483144	9.5209	1.50E-32
AGXT	4	NM_000030.2	CCGATGACCAAGGACCCTGG	1.53E-05	4	8	AGXT:NM_000030.2:CCGATGACCAAGGACCCTGG	1455322	10483144	14.4068	3.14E-05
AGXT2	4	NM_031900.3	CAGGAGAAAGATGTTCCTTG	5.02E-12	207	0	AGXT2:NM_031900.3:CAGGAGAAAGATGTTCCTTG	1455322	10483144	0	2.20E-11
AGXT2	4	NM_031900.3	GCACTGGAGAATCTCGACAG	1.29E-17	305	0	AGXT2:NM_031900.3:GCACTGGAGAATCTCGACAG	1455322	10483144	0	1.03E-16
AGXT2	4	NM_031900.3	ACACTTGGCTTGACAAACGT	0.0110084	84	22	AGXT2:NM_031900.3:ACACTTGGCTTGACAAACGT	1455322	10483144	1.88652	0.0151639
AGXT2	4	NM_031900.3	AACACTGACAGTAACAATCC	0.00328324	47	0	AGXT2:NM_031900.3:AACACTGACAGTAACAATCC	1455322	10483144	0	0.00484385
AHCTF1	4	NM_015446.4	CCTACATGCAGACTAGCAGG	1.66E-19	72	57	AHCTF1:NM_015446.4:CCTACATGCAGACTAGCAGG	1455322	10483144	5.70282	1.61E-18
AHCTF1	4	NM_015446.4	GTTAATCCTTCGTCCAACAC	0.10776	24	0	AHCTF1:NM_015446.4:GTTAATCCTTCGTCCAACAC	1455322	10483144	0	0.127768
AHCTF1	4	NM_015446.4	GAATTCATGATTCTGAACGC	7.77E-18	72	54	AHCTF1:NM_015446.4:GAATTCATGATTCTGAACGC	1455322	10483144	5.40269	6.39E-17
AHCTF1	4	NM_015446.4	CCACCCAAAATGGATTCCTG	2.25E-11	181	70	AHCTF1:NM_015446.4:CCACCCAAAATGGATTCCTG	1455322	10483144	2.7859	9.29E-11
AHCY	4	NM_000687.2	GATGATGTCAATACAGCCTG	0.00142728	55	0	AHCY:NM_000687.2:GATGATGTCAATACAGCCTG	1455322	10483144	0	0.00221389
AHCY	4	NM_000687.2	GCGGGCTCCGAAACCCCGCA	2.64E-06	102	0	AHCY:NM_000687.2:GCGGGCTCCGAAACCCCGCA	1455322	10483144	0	6.01E-06
AHCY	4	NM_000687.2	AACATGATTCTGGACGACGG	3.68E-09	180	1	AHCY:NM_000687.2:AACATGATTCTGGACGACGG	1455322	10483144	0.0400471	1.18E-08
AHCY	4	NM_000687.2	CTCTGAGGAGACCACGACTG	2.69E-15	263	0	AHCY:NM_000687.2:CTCTGAGGAGACCACGACTG	1455322	10483144	0	1.69E-14
AHCYL1	4	NM_006621.5	AGATGTTACAAGCAGACCAG	0.00142728	55	0	AHCYL1:NM_006621.5:AGATGTTACAAGCAGACCAG	1455322	10483144	0	0.00221389
AHCYL1	4	NM_006621.5	ACTCAGGAAACGTGCTCAGG	0.16156	20	0	AHCYL1:NM_006621.5:ACTCAGGAAACGTGCTCAGG	1455322	10483144	0	0.187137
AHCYL1	4	NM_006621.5	GATGTTTGGTGGGAAACAAG	0.0689716	27	0	AHCYL1:NM_006621.5:GATGTTTGGTGGGAAACAAG	1455322	10483144	0	0.0842437
AHCYL1	4	NM_006621.5	TGGGGGAGACTTAACCCACT	1.41E-05	90	0	AHCYL1:NM_006621.5:TGGGGGAGACTTAACCCACT	1455322	10483144	0	2.91E-05
AHCYL2	4	NM_015328.3	AGTACCTTCTTGACTGTGCG	5.70E-05	115	2	AHCYL2:NM_015328.3:AGTACCTTCTTGACTGTGCG	1455322	10483144	0.125274	0.000108073
AHCYL2	4	NM_015328.3	TGATGATGAGACATCGCCCA	1.41E-29	118	91	AHCYL2:NM_015328.3:TGATGATGAGACATCGCCCA	1455322	10483144	5.55541	3.14E-28
AHCYL2	4	NM_015328.3	CGATAGATGTGTGAATGTGG	5.16E-09	150	0	AHCYL2:NM_015328.3:CGATAGATGTGTGAATGTGG	1455322	10483144	0	1.63E-08
AHCYL2	4	NM_015328.3	GGAAAGCAAGTGGTAGTCTG	0.0780149	182	35	AHCYL2:NM_015328.3:GGAAAGCAAGTGGTAGTCTG	1455322	10483144	1.38526	0.09501
AHDC1	4	NM_001029882.3	CAGAGGTAAAAAAACGACGG	0.389591	13	0	AHDC1:NM_001029882.3:CAGAGGTAAAAAAACGACGG	1455322	10483144	0	0.427388
AHDC1	4	NM_001029882.3	TTGGGGCACCCACGCAAACG	3.47E-07	142	49	AHDC1:NM_001029882.3:TTGGGGCACCCACGCAAACG	1455322	10483144	2.48563	8.76E-07
AHDC1	4	NM_001029882.3	GTCACCCCAAGTACGCCTTG	0.670342	411	53	AHDC1:NM_001029882.3:GTCACCCCAAGTACGCCTTG	1455322	10483144	0.928884	0.707208
AHDC1	4	NM_001029882.3	TCCGCCGCCCCAGCGATACG	0.103254	23	0	AHDC1:NM_001029882.3:TCCGCCGCCCCAGCGATACG	1455322	10483144	0	0.123158
AHI1	4	NM_001134830.1	CATGTGGTTGATGAGCATAC	3.29E-07	118	0	AHI1:NM_001134830.1:CATGTGGTTGATGAGCATAC	1455322	10483144	0	8.40E-07
AHI1	4	NM_001134830.1	AGGTCTTGTGTAGTCAACTG	2.64E-06	102	0	AHI1:NM_001134830.1:AGGTCTTGTGTAGTCAACTG	1455322	10483144	0	6.01E-06
AHI1	4	NM_001134830.1	CCTGAAGAGCCATCATAGAG	0.125482	77	5	AHI1:NM_001134830.1:CCTGAAGAGCCATCATAGAG	1455322	10483144	0.467747	0.14807
AHI1	4	NM_001134830.1	AATTGGATATCCATCCCGGC	0.00803404	43	0	AHI1:NM_001134830.1:AATTGGATATCCATCCCGGC	1455322	10483144	0	0.0111452
AHNAK	4	NM_001620.2	GGTCCTAAGCTTAATATCGA	4.00E-06	99	0	AHNAK:NM_001620.2:GGTCCTAAGCTTAATATCGA	1455322	10483144	0	8.92E-06
AHNAK	4	NM_001620.2	TGTTAACATTGAAGGACCAG	1.80E-06	66	29	AHNAK:NM_001620.2:TGTTAACATTGAAGGACCAG	1455322	10483144	3.16517	4.18E-06
AHNAK	4	NM_001620.2	GGACCTTTGACATCAACTTG	3.27E-12	210	0	AHNAK:NM_001620.2:GGACCTTTGACATCAACTTG	1455322	10483144	0	1.47E-11
AHNAK	4	NM_001620.2	GTGATGCTACCCCCAATTTG	6.33E-08	132	0	AHNAK:NM_001620.2:GTGATGCTACCCCCAATTTG	1455322	10483144	0	1.76E-07
AHNAK2	4	NM_138420.2	GGCCCCGAAATAGACATCAA	1.93E-06	108	0	AHNAK2:NM_138420.2:GGCCCCGAAATAGACATCAA	1455322	10483144	0	4.43E-06
AHNAK2	4	NM_138420.2	GGCCCCAGGCGAGTCCATCG	3.23E-05	83	0	AHNAK2:NM_138420.2:GGCCCCAGGCGAGTCCATCG	1455322	10483144	0	6.36E-05
AHNAK2	4	NM_138420.2	GGGGCCGATACCCCGAACGA	0.155423	18	0	AHNAK2:NM_138420.2:GGGGCCGATACCCCGAACGA	1455322	10483144	0	0.181673
AHNAK2	4	NM_138420.2	CAGAGACACCTCGACATCGG	0.00142728	55	0	AHNAK2:NM_138420.2:CAGAGACACCTCGACATCGG	1455322	10483144	0	0.00221389
AHR	4	NM_001621.4	TACCACATCCACTCTAAGCA	3.61E-10	177	66	AHR:NM_001621.4:TACCACATCCACTCTAAGCA	1455322	10483144	2.68606	1.30E-09
AHR	4	NM_001621.4	TTATAACAGACTACTGTCTG	0.811808	144	21	AHR:NM_001621.4:TTATAACAGACTACTGTCTG	1455322	10483144	1.0505	0.848207
AHR	4	NM_001621.4	ATCGCAAACAAAGCCAACTG	2.76E-07	360	94	AHR:NM_001621.4:ATCGCAAACAAAGCCAACTG	1455322	10483144	1.88086	7.09E-07
AHR	4	NM_001621.4	CTTACTTCGGATATGGGACT	0.951181	546	76	AHR:NM_001621.4:CTTACTTCGGATATGGGACT	1455322	10483144	1.00266	0.98567
AHRR	4	NM_020731.4	AGGAAGGCCGAGTACTCGGT	7.98E-28	10	40	AHRR:NM_020731.4:AGGAAGGCCGAGTACTCGGT	1455322	10483144	28.8013	1.57E-26
AHRR	4	NM_020731.4	GCTGTCGCTGTTCTGCATTG	9.99E-12	58	38	AHRR:NM_020731.4:GCTGTCGCTGTTCTGCATTG	1455322	10483144	4.7197	4.28E-11
AHRR	4	NM_020731.4	CATTTATGACTACATCCACG	4.16E-08	135	0	AHRR:NM_020731.4:CATTTATGACTACATCCACG	1455322	10483144	0	1.18E-07
AHRR	4	NM_020731.4	CTGTGCGAATCGGAACTGCA	0.237985	385	44	AHRR:NM_020731.4:CTGTGCGAATCGGAACTGCA	1455322	10483144	0.823251	0.272444
AHSA1	4	NM_012111.2	TTTGTCTGATGAAAACAGCG	3.32E-34	238	138	AHSA1:NM_012111.2:TTTGTCTGATGAAAACAGCG	1455322	10483144	4.17742	1.03E-32
AHSA1	4	NM_012111.2	TGAGCCTGACACAAATCTCG	8.55E-24	114	79	AHSA1:NM_012111.2:TGAGCCTGACACAAATCTCG	1455322	10483144	4.9921	1.21E-22
AHSA1	4	NM_012111.2	CCAGTGCCAGTTGTTGACGT	4.30E-14	263	97	AHSA1:NM_012111.2:CCAGTGCCAGTTGTTGACGT	1455322	10483144	2.65685	2.39E-13
AHSA1	4	NM_012111.2	TAAGAGTGATCTTACAAGTG	0.00140697	54	0	AHSA1:NM_012111.2:TAAGAGTGATCTTACAAGTG	1455322	10483144	0	0.00219543
AHSA2	4	NM_152392.3	AACGAAAGCTATGGCAACCC	2.42E-11	193	0	AHSA2:NM_152392.3:AACGAAAGCTATGGCAACCC	1455322	10483144	0	9.92E-11
AHSA2	4	NM_152392.3	TAGCATCTTCACTGTAAAGG	0.00328343	48	0	AHSA2:NM_152392.3:TAGCATCTTCACTGTAAAGG	1455322	10483144	0	0.00484385
AHSA2	4	NM_152392.3	GGGTGTAAGGATTCCCACTG	0.0193089	37	0	AHSA2:NM_152392.3:GGGTGTAAGGATTCCCACTG	1455322	10483144	0	0.0253277
AHSA2	4	NM_152392.3	CACAAAATTCAGTGCAACCA	5.39E-11	185	0	AHSA2:NM_152392.3:CACAAAATTCAGTGCAACCA	1455322	10483144	0	2.13E-10
AHSG	4	NM_001622.2	GCAACACTCAGTGAGAAGCT	0.0276423	32	0	AHSG:NM_001622.2:GCAACACTCAGTGAGAAGCT	1455322	10483144	0	0.0356429
AHSG	4	NM_001622.2	GTTGTCTATAAATCAGCCCT	5.44E-09	152	0	AHSG:NM_001622.2:GTTGTCTATAAATCAGCCCT	1455322	10483144	0	1.71E-08
AHSG	4	NM_001622.2	AGATTGATGAAGTAAAGGTG	1.52E-09	161	0	AHSG:NM_001622.2:AGATTGATGAAGTAAAGGTG	1455322	10483144	0	5.13E-09
AHSG	4	NM_001622.2	AGACACTGTAAACTCCACAT	3.28E-05	84	0	AHSG:NM_001622.2:AGACACTGTAAACTCCACAT	1455322	10483144	0	6.42E-05
AHSP	4	NM_016633.2	TGAAGAAGACATGGTGACTG	0.00142728	55	0	AHSP:NM_016633.2:TGAAGAAGACATGGTGACTG	1455322	10483144	0	0.00221389
AHSP	4	NM_016633.2	GCTGAACTCCTTCAATCCTG	8.13E-05	79	0	AHSP:NM_016633.2:GCTGAACTCCTTCAATCCTG	1455322	10483144	0	0.000150694
AHSP	4	NM_016633.2	AGAGCCTTGTCTCGCTCTTG	1.47E-16	285	0	AHSP:NM_016633.2:AGAGCCTTGTCTCGCTCTTG	1455322	10483144	0	1.06E-15
AHSP	4	NM_016633.2	CATCAACTATTACAGGCAGC	1	180	25	AHSP:NM_016633.2:CATCAACTATTACAGGCAGC	1455322	10483144	1.00048	1
AICDA	3	NM_020661.2	TGTCGGGCACAGTCGTAGCA	1.28E-08	146	0	AICDA:NM_020661.2:TGTCGGGCACAGTCGTAGCA	1455322	10483144	0	3.85E-08
AICDA	3	NM_020661.2	CTCACAGAAGTAGAGGCGCG	0.00202798	56	19	AICDA:NM_020661.2:CTCACAGAAGTAGAGGCGCG	1455322	10483144	2.44397	0.00310709
AICDA	3	NM_020661.2	ACCGCAAGGCTGAGCCCGAG	0.408784	189	31	AICDA:NM_020661.2:ACCGCAAGGCTGAGCCCGAG	1455322	10483144	1.18149	0.445909
AIDA	4	NM_022831.2	AGCAAGACATCTACAAAAGG	1.45E-11	59	38	AIDA:NM_022831.2:AGCAAGACATCTACAAAAGG	1455322	10483144	4.63973	6.11E-11
AIDA	4	NM_022831.2	TTCCTGCTAGAGTTCCCGGT	1.48E-41	183	135	AIDA:NM_022831.2:TTCCTGCTAGAGTTCCCGGT	1455322	10483144	5.31437	7.35E-40
AIDA	4	NM_022831.2	GGCGCCGACTTCGACTCTTG	3.89E-13	225	0	AIDA:NM_022831.2:GGCGCCGACTTCGACTCTTG	1455322	10483144	0	1.92E-12
AIDA	4	NM_022831.2	GAAGTGCAGCTTTACAGGTA	9.99E-10	164	0	AIDA:NM_022831.2:GAAGTGCAGCTTTACAGGTA	1455322	10483144	0	3.43E-09
AIF1	4	NM_001623.3	TTTCAGGGACATGATATCTG	5.43E-11	186	0	AIF1:NM_001623.3:TTTCAGGGACATGATATCTG	1455322	10483144	0	2.14E-10
AIF1	4	NM_001623.3	TGCTATATTTGGGATCGTCT	7.63E-16	272	0	AIF1:NM_001623.3:TGCTATATTTGGGATCGTCT	1455322	10483144	0	5.08E-15
AIF1	4	NM_001623.3	CAAACTCCATGTATTTCTCT	6.32E-10	96	45	AIF1:NM_001623.3:CAAACTCCATGTATTTCTCT	1455322	10483144	3.37645	2.23E-09
AIF1	4	NM_001623.3	AAAAGCTTTCGGACTGCTGA	3.42E-16	279	0	AIF1:NM_001623.3:AAAAGCTTTCGGACTGCTGA	1455322	10483144	0	2.37E-15
AIF1L	4	NM_031426.3	GAGGCTGGCCGAGATCAACC	1	4	0	AIF1L:NM_031426.3:GAGGCTGGCCGAGATCAACC	1455322	10483144	0	1
AIF1L	4	NM_031426.3	CAGACCTGATGTCTTTAAAG	0.100755	22	0	AIF1L:NM_031426.3:CAGACCTGATGTCTTTAAAG	1455322	10483144	0	0.120798
AIF1L	4	NM_031426.3	ATGATCTCAGAGGTGACAGG	4.44E-19	328	0	AIF1L:NM_031426.3:ATGATCTCAGAGGTGACAGG	1455322	10483144	0	4.12E-18
AIF1L	4	NM_031426.3	GAGCTCAGCAACAGGTTCCA	9.81E-51	76	108	AIF1L:NM_031426.3:GAGCTCAGCAACAGGTTCCA	1455322	10483144	10.234	8.57E-49
AIFM1	4	NM_004208.3	ATTGTGGGCTTATCAACAGT	1.40E-05	89	0	AIFM1:NM_004208.3:ATTGTGGGCTTATCAACAGT	1455322	10483144	0	2.91E-05
AIFM1	4	NM_004208.3	TCAATTACGATTATCGGTGG	0.489	71	7	AIFM1:NM_004208.3:TCAATTACGATTATCGGTGG	1455322	10483144	0.710185	0.529424
AIFM1	4	NM_004208.3	AGACACTGCGATTCAAACAG	4.74E-21	49	51	AIFM1:NM_004208.3:AGACACTGCGATTCAAACAG	1455322	10483144	7.49895	5.27E-20
AIFM1	4	NM_004208.3	GGAATACTCACCAGATAACG	1.57E-10	102	48	AIFM1:NM_004208.3:GGAATACTCACCAGATAACG	1455322	10483144	3.38968	5.89E-10
AIFM2	4	NM_032797.5	TGAGCGGGTGAGCAATCTGG	0.382624	12	0	AIFM2:NM_032797.5:TGAGCGGGTGAGCAATCTGG	1455322	10483144	0	0.421905
AIFM2	4	NM_032797.5	CACTCTCATTCACTCCCAAG	3.56E-09	155	0	AIFM2:NM_032797.5:CACTCTCATTCACTCCCAAG	1455322	10483144	0	1.14E-08
AIFM2	4	NM_032797.5	TCCGGCAGGGGCTAGTAGTG	7.68E-11	81	43	AIFM2:NM_032797.5:TCCGGCAGGGGCTAGTAGTG	1455322	10483144	3.82413	2.99E-10
AIFM2	4	NM_032797.5	CCAGCGCTCACGGTTCATCG	3.70E-11	190	0	AIFM2:NM_032797.5:CCAGCGCTCACGGTTCATCG	1455322	10483144	0	1.48E-10
AIFM3	4	NM_144704.2	AGCACTTGGAGAGATACACT	9.50E-06	94	0	AIFM3:NM_144704.2:AGCACTTGGAGAGATACACT	1455322	10483144	0	2.01E-05
AIFM3	4	NM_144704.2	TTTCCGAGCCTATGGCATCG	0.752077	332	43	AIFM3:NM_144704.2:TTTCCGAGCCTATGGCATCG	1455322	10483144	0.93295	0.788825
AIFM3	4	NM_144704.2	CAGCCCTCAGGATTGCGTGG	0.000117898	75	0	AIFM3:NM_144704.2:CAGCCCTCAGGATTGCGTGG	1455322	10483144	0	0.000213382
AIFM3	4	NM_144704.2	GCTGGCCCGAGGCCGCAACG	6.02E-15	256	0	AIFM3:NM_144704.2:GCTGGCCCGAGGCCGCAACG	1455322	10483144	0	3.63E-14
AIG1	4	NM_001286587.1	TTCCGTGATTCAGCCACCCT	5.17E-17	89	58	AIG1:NM_001286587.1:TTCCGTGATTCAGCCACCCT	1455322	10483144	4.69464	3.90E-16
AIG1	4	NM_001286587.1	CCTTTATATTAATCGAGATG	0.242595	15	0	AIG1:NM_001286587.1:CCTTTATATTAATCGAGATG	1455322	10483144	0	0.276283
AIG1	4	NM_001286587.1	CCTCACACCAGACCTACGGA	3.26E-20	55	52	AIG1:NM_001286587.1:CCTCACACCAGACCTACGGA	1455322	10483144	6.81059	3.38E-19
AIG1	4	NM_001286587.1	CGATGGCCTTGTAGTTACAC	5.16E-09	150	0	AIG1:NM_001286587.1:CGATGGCCTTGTAGTTACAC	1455322	10483144	0	1.63E-08
AIM1	4	NM_001624.3	AGAAACCAAAGTTACCGTCT	0.000261846	67	0	AIM1:NM_001624.3:AGAAACCAAAGTTACCGTCT	1455322	10483144	0	0.000453476
AIM1	4	NM_001624.3	GTGTCACAGCCCACGACTGA	0.000266466	68	0	AIM1:NM_001624.3:GTGTCACAGCCCACGACTGA	1455322	10483144	0	0.000458753
AIM1	4	NM_001624.3	GCCCAGGAACCATTTCGGCG	0.00250604	122	5	AIM1:NM_001624.3:GCCCAGGAACCATTTCGGCG	1455322	10483144	0.295215	0.00375908
AIM1	4	NM_001624.3	AAATGGTCTTCGTGAATAGG	3.75E-13	223	0	AIM1:NM_001624.3:AAATGGTCTTCGTGAATAGG	1455322	10483144	0	1.87E-12
AIM1L	4	NM_001039775.3	GTGTCACTCGGTATTCCTCG	1.42E-46	131	125	AIM1L:NM_001039775.3:GTGTCACTCGGTATTCCTCG	1455322	10483144	6.87364	9.73E-45
AIM1L	4	NM_001039775.3	GCCTCGAACTACCCTTATGG	0.00497905	76	2	AIM1L:NM_001039775.3:GCCTCGAACTACCCTTATGG	1455322	10483144	0.18956	0.00720014
AIM1L	4	NM_001039775.3	CTGGGATTGGAACTGCAGGG	1.51E-20	96	67	AIM1L:NM_001039775.3:CTGGGATTGGAACTGCAGGG	1455322	10483144	5.0276	1.61E-19
AIM1L	4	NM_001039775.3	GCTTGTCTCTGATCCCACCG	0.27515	285	47	AIM1L:NM_001039775.3:GCTTGTCTCTGATCCCACCG	1455322	10483144	1.18792	0.30942
AIM2	4	NM_004833.1	CCTGGATAACATCACTGATG	0.571242	27	2	AIM2:NM_004833.1:CCTGGATAACATCACTGATG	1455322	10483144	0.533579	0.61418
AIM2	4	NM_004833.1	CCTTATCCTACCTTAACATG	2.38E-29	131	95	AIM2:NM_004833.1:CCTTATCCTACCTTAACATG	1455322	10483144	5.22412	5.22E-28
AIM2	4	NM_004833.1	CTTGATGATTCAAAATGCTG	2.87E-27	104	82	AIM2:NM_004833.1:CTTGATGATTCAAAATGCTG	1455322	10483144	5.67982	5.41E-26
AIM2	4	NM_004833.1	GCAAGATATTATCGGCACAG	3.89E-13	225	0	AIM2:NM_004833.1:GCAAGATATTATCGGCACAG	1455322	10483144	0	1.92E-12
AIMP1	4	NM_004757.3	ACCATAGAATTAGCGTGCAG	0.461536	384	47	AIMP1:NM_004757.3:ACCATAGAATTAGCGTGCAG	1455322	10483144	0.881631	0.501113
AIMP1	4	NM_004757.3	AACCAATTCGAAGATCCAGA	5.63E-05	270	67	AIMP1:NM_004757.3:AACCAATTCGAAGATCCAGA	1455322	10483144	1.78752	0.00010671
AIMP1	4	NM_004757.3	GCAGTAACAACCGTATCTTC	1.45E-05	91	0	AIMP1:NM_004757.3:GCAGTAACAACCGTATCTTC	1455322	10483144	0	2.99E-05
AIMP1	4	NM_004757.3	GCCCCAAGGACAGTTGTCAG	2.64E-14	24	30	AIMP1:NM_004757.3:GCCCCAAGGACAGTTGTCAG	1455322	10483144	9.004	1.49E-13
AIMP2	4	NM_006303.3	TGTAACCAACATAATCCAAG	0.612209	9	0	AIMP2:NM_006303.3:TGTAACCAACATAATCCAAG	1455322	10483144	0	0.651294
AIMP2	4	NM_006303.3	GTTGGGGAGCCGGTACATGC	0.000113368	73	0	AIMP2:NM_006303.3:GTTGGGGAGCCGGTACATGC	1455322	10483144	0	0.000207579
AIMP2	4	NM_006303.3	TTCAGCGCCCCGTAATCCTG	6.21E-06	97	0	AIMP2:NM_006303.3:TTCAGCGCCCCGTAATCCTG	1455322	10483144	0	1.34E-05
AIMP2	4	NM_006303.3	CCCCGCCAAGACTATCAGCT	3.63E-05	421	28	AIMP2:NM_006303.3:CCCCGCCAAGACTATCAGCT	1455322	10483144	0.479071	7.06E-05
AIP	4	NM_001302960.1	CAAAAACGTGTGATACAGGA	1.42E-14	60	44	AIP:NM_001302960.1:CAAAAACGTGTGATACAGGA	1455322	10483144	5.28262	8.26E-14
AIP	4	NM_001302960.1	ACGCTGCACAGTGACGACGA	1.44E-07	125	0	AIP:NM_001302960.1:ACGCTGCACAGTGACGACGA	1455322	10483144	0	3.83E-07
AIP	4	NM_001302960.1	CGTGTGCACCATGCGAGAAG	7.96E-16	273	0	AIP:NM_001302960.1:CGTGTGCACCATGCGAGAAG	1455322	10483144	0	5.28E-15
AIP	4	NM_001302960.1	CAAGAGTCTCCGCAACATCG	2.40E-12	190	75	AIP:NM_001302960.1:CAAGAGTCTCCGCAACATCG	1455322	10483144	2.84351	1.09E-11
AIPL1	4	NM_014336.4	GGACAGTCATTGACGACAGT	2.45E-18	123	71	AIPL1:NM_014336.4:GGACAGTCATTGACGACAGT	1455322	10483144	4.15858	2.11E-17
AIPL1	4	NM_014336.4	TGCCCCGAGTGATTACCAGA	3.42E-16	279	0	AIPL1:NM_014336.4:TGCCCCGAGTGATTACCAGA	1455322	10483144	0	2.37E-15
AIPL1	4	NM_014336.4	CGTGTGGTAGGCGAACATGT	1	2	0	AIPL1:NM_014336.4:CGTGTGGTAGGCGAACATGT	1455322	10483144	0	1
AIPL1	4	NM_014336.4	TTTATCCCCACAGCACACGG	7.63E-16	272	0	AIPL1:NM_014336.4:TTTATCCCCACAGCACACGG	1455322	10483144	0	5.08E-15
AIRE	3	NM_000383.3	CGCGCTGGCTGACCACGACG	3.43E-05	85	0	AIRE:NM_000383.3:CGCGCTGGCTGACCACGACG	1455322	10483144	0	6.68E-05
AIRE	3	NM_000383.3	AGTTCGAAGACTCCGGCAGT	0.780103	26	4	AIRE:NM_000383.3:AGTTCGAAGACTCCGGCAGT	1455322	10483144	1.10817	0.81663
AIRE	3	NM_000383.3	CCCCGCTCACCGTTCCCGAG	1.33E-22	229	110	AIRE:NM_000383.3:CCCCGCTCACCGTTCCCGAG	1455322	10483144	3.46001	1.70E-21
AJAP1	4	NM_018836.3	AGCCATGTTTCAGCTCGCCG	9.52E-07	168	3	AJAP1:NM_018836.3:AGCCATGTTTCAGCTCGCCG	1455322	10483144	0.128629	2.30E-06
AJAP1	4	NM_018836.3	CTCCTAAAACTCCACAGCCG	0.790306	264	34	AJAP1:NM_018836.3:CTCCTAAAACTCCACAGCCG	1455322	10483144	0.92769	0.826671
AJAP1	4	NM_018836.3	CGGTCTCCATCCTACAAACA	5.30E-07	117	0	AJAP1:NM_018836.3:CGGTCTCCATCCTACAAACA	1455322	10483144	0	1.31E-06
AJAP1	4	NM_018836.3	CCATGACGCTGCAGACTAAG	9.50E-06	94	0	AJAP1:NM_018836.3:CCATGACGCTGCAGACTAAG	1455322	10483144	0	2.01E-05
AJUBA	4	NM_032876.5	TAGGTCCCCCCAACCCACTT	2.26E-09	157	0	AJUBA:NM_032876.5:TAGGTCCCCCCAACCCACTT	1455322	10483144	0	7.48E-09
AJUBA	4	NM_032876.5	TGGACCGATTGTACGCTCAG	6.51E-15	110	60	AJUBA:NM_032876.5:TGGACCGATTGTACGCTCAG	1455322	10483144	3.92878	3.91E-14
AJUBA	4	NM_032876.5	ACCCGACGGCTCAATCCCCG	3.03E-114	80	197	AJUBA:NM_032876.5:ACCCGACGGCTCAATCCCCG	1455322	10483144	17.7391	5.35E-111
AJUBA	4	NM_032876.5	AAATCGGGGGGCAACGACTG	2.55E-13	228	0	AJUBA:NM_032876.5:AAATCGGGGGGCAACGACTG	1455322	10483144	0	1.29E-12
AK1	4	NM_000476.2	GCCCTGAGACCATGACCCAG	8.15E-87	99	171	AK1:NM_000476.2:GCCCTGAGACCATGACCCAG	1455322	10483144	12.4435	4.73E-84
AK1	4	NM_000476.2	AGTATTGACTTTGGCCACCA	0.691004	326	42	AK1:NM_000476.2:AGTATTGACTTTGGCCACCA	1455322	10483144	0.928024	0.72787
AK1	4	NM_000476.2	GATTGATGGCTACCCGCGGG	1.96E-08	143	0	AK1:NM_000476.2:GATTGATGGCTACCCGCGGG	1455322	10483144	0	5.81E-08
AK1	4	NM_000476.2	AAGAGTTTGAGCGACGGGTA	0.777037	228	33	AK1:NM_000476.2:AAGAGTTTGAGCGACGGGTA	1455322	10483144	1.0426	0.813638
AK2	4	NM_001625.3	ATGGATGCTGGGAAACTGGT	1.21E-11	476	17	AK2:NM_001625.3:ATGGATGCTGGGAAACTGGT	1455322	10483144	0.257253	5.11E-11
AK2	4	NM_001625.3	GTCCCTTTACCGGCCCCGGG	0.00517544	380	32	AK2:NM_001625.3:GTCCCTTTACCGGCCCCGGG	1455322	10483144	0.606587	0.00739919
AK2	4	NM_001625.3	GTGAGGCAGGCAGAAATGGT	5.56E-12	186	73	AK2:NM_001625.3:GTGAGGCAGGCAGAAATGGT	1455322	10483144	2.8272	2.43E-11
AK2	4	NM_001625.3	AGGCTGATTCACCCCAAGAG	0.16156	20	0	AK2:NM_001625.3:AGGCTGATTCACCCCAAGAG	1455322	10483144	0	0.187137
AK3	4	NM_016282.3	TGTAGTGATGCGCGACGACA	0.241169	145	26	AK3:NM_016282.3:TGTAGTGATGCGCGACGACA	1455322	10483144	1.29163	0.275923
AK3	4	NM_016282.3	GATCTGATAAGCTCTATCTA	0.00763517	41	0	AK3:NM_016282.3:GATCTGATAAGCTCTATCTA	1455322	10483144	0	0.0107169
AK3	4	NM_016282.3	ATCCAACAGCCAGCTATACT	1.06E-10	75	41	AK3:NM_016282.3:ATCCAACAGCCAGCTATACT	1455322	10483144	3.93746	4.06E-10
AK3	4	NM_016282.3	AGAAATTGGCGTGTTAGCCA	3.60E-06	203	6	AK3:NM_016282.3:AGAAATTGGCGTGTTAGCCA	1455322	10483144	0.212903	8.06E-06
AK4	4	NM_013410.3	GAGAACATCAAGGCCAGCAC	8.77E-27	466	0	AK4:NM_013410.3:GAGAACATCAAGGCCAGCAC	1455322	10483144	0	1.59E-25
AK4	4	NM_013410.3	GTGCCCTTGCCCGAGCCGGG	5.28E-05	82	0	AK4:NM_013410.3:GTGCCCTTGCCCGAGCCGGG	1455322	10483144	0	0.000100175
AK4	4	NM_013410.3	TCCGAGTTGGAGAACAGGCG	1.32E-12	215	0	AK4:NM_013410.3:TCCGAGTTGGAGAACAGGCG	1455322	10483144	0	6.17E-12
AK4	4	NM_013410.3	ATTCTTACATGTACATGAGG	0.0221613	118	27	AK4:NM_013410.3:ATTCTTACATGTACATGAGG	1455322	10483144	1.64822	0.0289885
AK5	4	NM_174858.2	CCTTCGATGATATTGGACAC	3.01E-08	119	47	AK5:NM_174858.2:CCTTCGATGATATTGGACAC	1455322	10483144	2.84507	8.70E-08
AK5	4	NM_174858.2	ACTCAAACTTTCCATATCGG	0.00763517	41	0	AK5:NM_174858.2:ACTCAAACTTTCCATATCGG	1455322	10483144	0	0.0107169
AK5	4	NM_174858.2	ACAATGTAAAAGCTACCCAA	4.74E-07	92	37	AK5:NM_174858.2:ACAATGTAAAAGCTACCCAA	1455322	10483144	2.89704	1.19E-06
AK5	4	NM_174858.2	CAGGAATACCACCAAATCGG	5.74E-07	33	21	AK5:NM_174858.2:CAGGAATACCACCAAATCGG	1455322	10483144	4.58421	1.42E-06
AK6	4	NM_001015891.1	TGTACGAAAGACTTGAAACA	0.0285005	33	0	AK6:NM_001015891.1:TGTACGAAAGACTTGAAACA	1455322	10483144	0	0.0365455
AK6	4	NM_001015891.1	CAGGGAAGAAATCACAACCA	0.0274509	31	0	AK6:NM_001015891.1:CAGGGAAGAAATCACAACCA	1455322	10483144	0	0.0355708
AK6	4	NM_001015891.1	GTGGGTGATTTAGCTCGAGA	4.25E-06	101	0	AK6:NM_001015891.1:GTGGGTGATTTAGCTCGAGA	1455322	10483144	0	9.36E-06
AK6	4	NM_001015891.1	TTAGATAACCAAATGAGAGA	0.0274509	31	0	AK6:NM_001015891.1:TTAGATAACCAAATGAGAGA	1455322	10483144	0	0.0355708
AK7	4	NM_152327.3	AGCTTCCTCAACCAAAGTGA	1.99E-20	49	50	AK7:NM_152327.3:AGCTTCCTCAACCAAAGTGA	1455322	10483144	7.34931	2.09E-19
AK7	4	NM_152327.3	AATGGAAGCGCTCTTTGTGA	0.0116888	38	0	AK7:NM_152327.3:AATGGAAGCGCTCTTTGTGA	1455322	10483144	0	0.0159992
AK7	4	NM_152327.3	ACTGCATCACATCCAACTGA	0.000923908	57	0	AK7:NM_152327.3:ACTGCATCACATCCAACTGA	1455322	10483144	0	0.00147803
AK7	4	NM_152327.3	CGCTCTACTTACGGGGTCCA	0.00337195	49	0	AK7:NM_152327.3:CGCTCTACTTACGGGGTCCA	1455322	10483144	0	0.00494441
AK8	4	NM_152572.2	TTCGGGTGGCCAGTCAAAGG	0.0124416	40	0	AK8:NM_152572.2:TTCGGGTGGCCAGTCAAAGG	1455322	10483144	0	0.016822
AK8	4	NM_152572.2	TGAACGGGGCATTAGTACGA	0.000923908	57	0	AK8:NM_152572.2:TGAACGGGGCATTAGTACGA	1455322	10483144	0	0.00147803
AK8	4	NM_152572.2	GTATCATAGGAACATCGTCA	0.010208	115	28	AK8:NM_152572.2:GTATCATAGGAACATCGTCA	1455322	10483144	1.75386	0.0140872
AK8	4	NM_152572.2	CTGGATGAGCTCGCCAAACG	3.43E-09	154	0	AK8:NM_152572.2:CTGGATGAGCTCGCCAAACG	1455322	10483144	0	1.11E-08
AK9	4	NM_001145128.2	ACATATACAGTAGAGACCAG	9.15E-25	514	3	AK9:NM_001145128.2:ACATATACAGTAGAGACCAG	1455322	10483144	0.042012	1.39E-23
AK9	4	NM_001145128.2	TACTGCATGGGAGTTAACTG	6.97E-06	223	62	AK9:NM_001145128.2:TACTGCATGGGAGTTAACTG	1455322	10483144	2.00281	1.50E-05
AK9	4	NM_001145128.2	AGGCATCTCACGATACCCGA	3.86E-08	126	48	AK9:NM_001145128.2:AGGCATCTCACGATACCCGA	1455322	10483144	2.74418	1.11E-07
AK9	4	NM_001145128.2	TCACGGGCTTTATCAAAACG	0.00214701	51	0	AK9:NM_001145128.2:TCACGGGCTTTATCAAAACG	1455322	10483144	0	0.00326614
AKAP1	4	NM_003488.3	TGCAACCTTGCCAACCGTGG	7.47E-05	77	0	AKAP1:NM_003488.3:TGCAACCTTGCCAACCGTGG	1455322	10483144	0	0.000140206
AKAP1	4	NM_003488.3	GTCCGGCAACTCTTCACTGG	3.13E-14	243	0	AKAP1:NM_003488.3:GTCCGGCAACTCTTCACTGG	1455322	10483144	0	1.76E-13
AKAP1	4	NM_003488.3	GCTTCTCTGCGGGGACTACG	0.0347933	42	12	AKAP1:NM_003488.3:GCTTCTCTGCGGGGACTACG	1455322	10483144	2.05812	0.0444054
AKAP1	4	NM_003488.3	ACAGACATGAGATTGCGACC	0.640426	83	13	AKAP1:NM_003488.3:ACAGACATGAGATTGCGACC	1455322	10483144	1.12821	0.677445
AKAP10	4	NM_007202.3	CAGATTGAAGTGCTGACCAG	0.00501687	460	41	AKAP10:NM_007202.3:CAGATTGAAGTGCTGACCAG	1455322	10483144	0.642025	0.00720722
AKAP10	4	NM_007202.3	ACTGGCTACTGTAAGTGTAG	0.00214701	51	0	AKAP10:NM_007202.3:ACTGGCTACTGTAAGTGTAG	1455322	10483144	0	0.00326614
AKAP10	4	NM_007202.3	TTGTTTATGACTCATTCAGA	5.51E-12	404	11	AKAP10:NM_007202.3:TTGTTTATGACTCATTCAGA	1455322	10483144	0.196124	2.41E-11
AKAP10	4	NM_007202.3	GGGCCAATATGATGGACAGG	2.48E-09	159	0	AKAP10:NM_007202.3:GGGCCAATATGATGGACAGG	1455322	10483144	0	8.12E-09
AKAP11	4	NM_016248.3	AAGTGTAGTGCCATCGACAC	0.103254	23	0	AKAP11:NM_016248.3:AAGTGTAGTGCCATCGACAC	1455322	10483144	0	0.123158
AKAP11	4	NM_016248.3	AATATTAACAGTATTAAACA	7.12E-21	360	0	AKAP11:NM_016248.3:AATATTAACAGTATTAAACA	1455322	10483144	0	7.78E-20
AKAP11	4	NM_016248.3	AGATGGCAGTGTCTCTAGGG	1	6	0	AKAP11:NM_016248.3:AGATGGCAGTGTCTCTAGGG	1455322	10483144	0	1
AKAP11	4	NM_016248.3	TACTGGTATAAGGTACACCT	2.41E-07	124	0	AKAP11:NM_016248.3:TACTGGTATAAGGTACACCT	1455322	10483144	0	6.20E-07
AKAP12	4	NM_005100.3	TCATATTCAGCTGATAACCG	1.89E-16	28	35	AKAP12:NM_005100.3:TCATATTCAGCTGATAACCG	1455322	10483144	9.00403	1.35E-15
AKAP12	4	NM_005100.3	GTGCTGTCCAAACCCCCCGA	6.87E-06	116	1	AKAP12:NM_005100.3:GTGCTGTCCAAACCCCCCGA	1455322	10483144	0.0620969	1.48E-05
AKAP12	4	NM_005100.3	CTGGGGGAGAAATTTCTGCG	0.000243961	87	1	AKAP12:NM_005100.3:CTGGGGGAGAAATTTCTGCG	1455322	10483144	0.0827961	0.000425446
AKAP12	4	NM_005100.3	TGAAGCCGCACTGTTAACTG	0.103254	23	0	AKAP12:NM_005100.3:TGAAGCCGCACTGTTAACTG	1455322	10483144	0	0.123158
AKAP13	4	NM_006738.5	CAGACACCCATTCAGTGGTG	0.254408	275	30	AKAP13:NM_006738.5:CAGACACCCATTCAGTGGTG	1455322	10483144	0.785817	0.286867
AKAP13	4	NM_006738.5	AGAGAGTGTACCTCAAAACA	0.00778457	86	23	AKAP13:NM_006738.5:AGAGAGTGTACCTCAAAACA	1455322	10483144	1.92659	0.0108653
AKAP13	4	NM_006738.5	ATTCGAATGAGCCTGATACG	9.24E-06	93	0	AKAP13:NM_006738.5:ATTCGAATGAGCCTGATACG	1455322	10483144	0	1.96E-05
AKAP13	4	NM_006738.5	TGTGACGGTGGATGTTACAG	1.07E-16	39	40	AKAP13:NM_006738.5:TGTGACGGTGGATGTTACAG	1455322	10483144	7.38678	7.82E-16
AKAP14	4	NM_178813.5	CAGAGATTCGTGCTACGGGT	5.81E-13	111	56	AKAP14:NM_178813.5:CAGAGATTCGTGCTACGGGT	1455322	10483144	3.6344	2.82E-12
AKAP14	4	NM_178813.5	GACTCACGGTGAATTCACTG	3.14E-40	215	143	AKAP14:NM_178813.5:GACTCACGGTGAATTCACTG	1455322	10483144	4.79158	1.44E-38
AKAP14	4	NM_178813.5	ATGGCGTAGAGTTTGTAGAG	9.08E-13	219	0	AKAP14:NM_178813.5:ATGGCGTAGAGTTTGTAGAG	1455322	10483144	0	4.30E-12
AKAP14	4	NM_178813.5	TATGCTGTTAAGATTGTGGA	0.428155	464	71	AKAP14:NM_178813.5:TATGCTGTTAAGATTGTGGA	1455322	10483144	1.1022	0.466225
AKAP17A	4	NM_005088.2	GCTCTTGGAAATACGCAGCG	0.0013333	190	46	AKAP17A:NM_005088.2:GCTCTTGGAAATACGCAGCG	1455322	10483144	1.74398	0.00209418
AKAP17A	4	NM_005088.2	GTACTCGCGGTACTGCACAT	0.0567287	217	42	AKAP17A:NM_005088.2:GTACTCGCGGTACTGCACAT	1455322	10483144	1.3942	0.070576
AKAP17A	4	NM_005088.2	ACATGAACGAGACCCTGCCG	0.125284	451	76	AKAP17A:NM_005088.2:ACATGAACGAGACCCTGCCG	1455322	10483144	1.21387	0.147848
AKAP17A	4	NM_005088.2	GTGATGCCTCAATTAAGAAG	0.162658	41	2	AKAP17A:NM_005088.2:GTGATGCCTCAATTAAGAAG	1455322	10483144	0.35138	0.188339
AKAP2	4	NM_001004065.4	ACAGCGAGCCTTCTAAACGT	3.52E-12	92	49	AKAP2:NM_001004065.4:ACAGCGAGCCTTCTAAACGT	1455322	10483144	3.83671	1.58E-11
AKAP2	4	NM_001004065.4	AGAGATCCGCTATCTAGATG	0.157027	19	0	AKAP2:NM_001004065.4:AGAGATCCGCTATCTAGATG	1455322	10483144	0	0.182743
AKAP2	4	NM_001004065.4	CCTATCCAATGATTTCAGCA	2.26E-07	123	0	AKAP2:NM_001004065.4:CCTATCCAATGATTTCAGCA	1455322	10483144	0	5.85E-07
AKAP2	4	NM_001004065.4	TGATATCTGGCTAAAAAGCG	0.000923908	57	0	AKAP2:NM_001004065.4:TGATATCTGGCTAAAAAGCG	1455322	10483144	0	0.00147803
AKAP3	4	NM_006422.3	CATGACCTATGCTAACAGTG	4.78E-05	48	21	AKAP3:NM_006422.3:CATGACCTATGCTAACAGTG	1455322	10483144	3.15151	9.24E-05
AKAP3	4	NM_006422.3	GGAATCTCCACAGCGTCACA	0.0116888	38	0	AKAP3:NM_006422.3:GGAATCTCCACAGCGTCACA	1455322	10483144	0	0.0159992
AKAP3	4	NM_006422.3	GTGAGCACATTATCAAAGAG	3.72E-20	347	0	AKAP3:NM_006422.3:GTGAGCACATTATCAAAGAG	1455322	10483144	0	3.84E-19
AKAP3	4	NM_006422.3	TGGCTATGACTAGATTCGTG	1.63E-07	211	65	AKAP3:NM_006422.3:TGGCTATGACTAGATTCGTG	1455322	10483144	2.21909	4.29E-07
AKAP4	4	NM_003886.2	GGATTACCAGAGAAGATAGT	2.64E-06	102	0	AKAP4:NM_003886.2:GGATTACCAGAGAAGATAGT	1455322	10483144	0	6.01E-06
AKAP4	4	NM_003886.2	GACACTGTAGCAGTTCTCAG	7.57E-24	76	66	AKAP4:NM_003886.2:GACACTGTAGCAGTTCTCAG	1455322	10483144	6.25575	1.07E-22
AKAP4	4	NM_003886.2	AAAGCAAGGAAACTCATGCA	4.91E-05	80	0	AKAP4:NM_003886.2:AAAGCAAGGAAACTCATGCA	1455322	10483144	0	9.43E-05
AKAP4	4	NM_003886.2	GAACCTGCATAATATTACTG	0.400911	14	0	AKAP4:NM_003886.2:GAACCTGCATAATATTACTG	1455322	10483144	0	0.437726
AKAP5	4	NM_004857.3	CCCTGCATAAAATTCCCAAG	0.00355312	50	0	AKAP5:NM_004857.3:CCCTGCATAAAATTCCCAAG	1455322	10483144	0	0.0051776
AKAP5	4	NM_004857.3	TCAAACGTCTTGTAACACGC	4.40E-08	7	13	AKAP5:NM_004857.3:TCAAACGTCTTGTAACACGC	1455322	10483144	13.3778	1.24E-07
AKAP5	4	NM_004857.3	TGTTGCCTGATCATTCAATG	0.694587	214	27	AKAP5:NM_004857.3:TGTTGCCTGATCATTCAATG	1455322	10483144	0.908815	0.73152
AKAP5	4	NM_004857.3	AATTCCAGATCAACAAATTG	0.310848	282	46	AKAP5:NM_004857.3:AATTCCAGATCAACAAATTG	1455322	10483144	1.17501	0.348063
AKAP6	4	NM_004274.4	AAGCCCTGCGCATGTCATGG	0.000241754	594	121	AKAP6:NM_004274.4:AAGCCCTGCGCATGTCATGG	1455322	10483144	1.46737	0.000421727
AKAP6	4	NM_004274.4	GTTGCTTGATTTCACGACAG	0.841765	207	27	AKAP6:NM_004274.4:GTTGCTTGATTTCACGACAG	1455322	10483144	0.939556	0.877842
AKAP6	4	NM_004274.4	CATGCCGAACACCTAAACGG	0.0193678	78	20	AKAP6:NM_004274.4:CATGCCGAACACCTAAACGG	1455322	10483144	1.847	0.0254019
AKAP6	4	NM_004274.4	GTCTGACTACAGTCCAAGTG	1.23E-10	179	0	AKAP6:NM_004274.4:GTCTGACTACAGTCCAAGTG	1455322	10483144	0	4.69E-10
AKAP7	4	NM_016377.3	AAAGTACCAATCCCTTGAAA	1.93E-06	108	0	AKAP7:NM_016377.3:AAAGTACCAATCCCTTGAAA	1455322	10483144	0	4.43E-06
AKAP7	4	NM_016377.3	CATTCCAATCACCAACAAAG	1.14E-23	160	93	AKAP7:NM_016377.3:CATTCCAATCACCAACAAAG	1455322	10483144	4.18753	1.59E-22
AKAP7	4	NM_016377.3	CACCAGCAGGGTAATATGAA	3.20E-12	46	35	AKAP7:NM_016377.3:CACCAGCAGGGTAATATGAA	1455322	10483144	5.48092	1.44E-11
AKAP7	4	NM_016377.3	AACTTCATGAAGGTCAAATG	2.36E-11	192	0	AKAP7:NM_016377.3:AACTTCATGAAGGTCAAATG	1455322	10483144	0	9.69E-11
AKAP8	4	NM_005858.3	GAAGCAGTTCCAACTTTACG	1.77E-22	390	0	AKAP8:NM_005858.3:GAAGCAGTTCCAACTTTACG	1455322	10483144	0	2.24E-21
AKAP8	4	NM_005858.3	CAAGCTGCCCGACAAGACCG	6.43E-24	415	0	AKAP8:NM_005858.3:CAAGCTGCCCGACAAGACCG	1455322	10483144	0	9.14E-23
AKAP8	4	NM_005858.3	TGGAACGAGCTGAACTACGT	0.000119664	126	3	AKAP8:NM_005858.3:TGGAACGAGCTGAACTACGT	1455322	10483144	0.171506	0.000216511
AKAP8	4	NM_005858.3	CTGGAGTCATAGGACTCGAA	6.15E-18	365	2	AKAP8:NM_005858.3:CTGGAGTCATAGGACTCGAA	1455322	10483144	0.0394974	5.09E-17
AKAP8L	3	NM_014371.3	AAGGAACACTTTAAGTACGT	0.10776	24	0	AKAP8L:NM_014371.3:AAGGAACACTTTAAGTACGT	1455322	10483144	0	0.127768
AKAP8L	3	NM_014371.3	CCTGGAACATGCCGTACTCG	5.01E-05	81	0	AKAP8L:NM_014371.3:CCTGGAACATGCCGTACTCG	1455322	10483144	0	9.58E-05
AKAP8L	3	NM_014371.3	AGGATAACACCACCAACTAT	0.35032	147	25	AKAP8L:NM_014371.3:AGGATAACACCACCAACTAT	1455322	10483144	1.22506	0.390619
AKAP9	4	NM_005751.4	AATCATTATTAACCACAACA	9.81E-10	163	0	AKAP9:NM_005751.4:AATCATTATTAACCACAACA	1455322	10483144	0	3.38E-09
AKAP9	4	NM_005751.4	CAACAGCAGTACGCAAACAC	0.179426	301	32	AKAP9:NM_005751.4:CAACAGCAGTACGCAAACAC	1455322	10483144	0.765796	0.207223
AKAP9	4	NM_005751.4	GCACAGAGAACAATGTACCC	2.76E-37	0	40	AKAP9:NM_005751.4:GCACAGAGAACAATGTACCC	1455322	10483144	Inf	1.04E-35
AKAP9	4	NM_005751.4	ACATAAGTCCCTTAGTACAG	0.00164144	83	25	AKAP9:NM_005751.4:ACATAAGTCCCTTAGTACAG	1455322	10483144	2.1697	0.00252651
AKIP1	4	NM_020642.3	CATGTCTATCGTTATCACAG	0.000932266	240	56	AKIP1:NM_020642.3:CATGTCTATCGTTATCACAG	1455322	10483144	1.68079	0.00148313
AKIP1	4	NM_020642.3	CATGCCCTGGAGCGTCCCAA	1.81E-06	107	0	AKIP1:NM_020642.3:CATGCCCTGGAGCGTCCCAA	1455322	10483144	0	4.18E-06
AKIP1	4	NM_020642.3	CTGAACGCTGCAGGGAACGT	0.00500066	44	0	AKIP1:NM_020642.3:CTGAACGCTGCAGGGAACGT	1455322	10483144	0	0.00720014
[truncated: 72,340 more rows]
