# Supplementary material for: The O-glycosyltransferase C1GALT1 promotes EWSR1::FLI1 expression and is a therapeutic target for Ewing sarcoma
Source: Nat Commun. 2025 Feb 2;16:1267. doi: 10.1038/s41467-025-56632-0 (PMC11788431; doi:10.1038/s41467-025-56632-0)
Supplement: Supplementary file 4 — Supplementary Data 2 [file 41467_2025_56632_MOESM4_ESM.xlsx]

## Sheet: sgRNAs_sorted.vs.usorted
Symbol	n.gRNAs	ID	gRNA	sorted.vs..unsorted.BH.adjusted.p.value
HIST1H3H	4	NM_003536.2	TCTGGTAGCGGCGAATCTCG	2.63064e-80
C1GALT1	4	NM_020156.4	TCATACTAGACAATTTGAGG	7.89874e-67
ZBTB21	4	NM_001098402.1	CGGTGTCCAGTGATGCACCA	3.96029e-63
NPIPA8	4	NM_001282511.1	ACTATCTTCCCATCTCAAAA	2.56868e-59
FUT3	4	NM_001097641.1	GGTGTACCCACAGGCAGACA	9.608e-58
HIRA	4	NM_003325.3	GGGTTGACATGGGACCCTGT	1.5013e-54
LAT	4	NM_001014989.1	GTGGCGAGCTACGAGAACGA	3.5522e-54
FOXE3	4	NM_012186.2	CGGGCGCGTAGGGCGCGTAG	9.67752e-52
GK2	4	NM_033214.2	TAGCAGGTGCTGTTATTCGT	1.61568e-50
DOCK11	4	NM_144658.3	GCATACCGAATAGTCACATG	1.69553e-47
SERPIND1	4	NM_000185.3	CACCAACGACTGGATTCCAG	1.45497e-46
GPR143	4	NM_000273.2	CAGCAGGCCAAATTTCCGTG	2.42729e-44
TLR2	4	NM_003264.3	AAATCCTTACAAAACCCTAG	3.62105e-44
TLR2	4	NM_003264.3	TACTAGTATTGAAAATCAGT	6.57357e-44
SERPIND1	4	NM_000185.3	CACATCATGAAGCTCACCAA	3.87822e-43
OR52M1	4	NM_001004137.1	GTAGGAGTGGGAGATAACAT	1.26949e-42
SLC6A5	4	NM_004211.3	GAGTACGACATACGGGAACG	3.45838e-42
IGDCC4	4	NM_020962.2	ATGGCTTCAAGCCGCCAATG	4.04515e-42
GPR137	4	NM_001170880.1	CAGCGCGCAGATGACGAACA	6.31644e-42
ATF6B	4	NM_004381.4	GATCGGCAGGAGTTCCCATG	1.07757e-41
HRH1	4	NM_001098211.1	CTTGTCCTCTCGGCGCACCG	1.37803e-41
GK2	4	NM_033214.2	GTCCTACTAATGCAGCACAT	4.86744e-41
DOCK11	4	NM_144658.3	AGCATTTCACGGACAGATGG	2.93942e-37
HMGCL	4	NM_000191.2	TGGTAAAGTGCCCATAGATG	6.64479e-37
LAT	4	NM_001014989.1	TTTACCAGTTTGTATCCAAG	1.09614e-36
ADAM2	4	NM_001464.4	TTGAAAAAAGGATCTAAGCG	2.49935e-36
CLIC4	4	NM_013943.2	TTGACGAAGAGCTCGATGAG	6.12253e-36
RBM17	4	NM_032905.4	GTCATTGACCTGAAGCGAGG	7.49025e-35
KLHL31	4	NM_001003760.4	AGACCCGTCAATTCAGAGGG	7.32375e-34
SMIM15	4	NM_001048249.3	TGGAGTAAGGGCCAAAATAA	4.88154e-33
ACER2	4	NM_001010887.2	ATACCTTCTGGGGAACCACA	7.48558e-33
PHKG1	4	NM_001258460.1	TCCATGAATGAGGACCACCC	3.17344e-32
FRZB	4	NM_001463.3	GGAGCTGCCAGTGTACGACA	2.48475e-31
CLIC4	4	NM_013943.2	TCAAGGCCAGAGGCTAATGA	2.95826e-31
CTDSP2	4	NM_005730.3	GTGGTCCCCTCAATCTCTAT	6.00656e-31
CTDSP2	4	NM_005730.3	GGTCCAGCAGGTCTGTCACA	7.1539e-31
HMGCL	4	NM_000191.2	CACCTCAGCTACTTTAGCTG	1.26047e-30
TRO	4	NM_001039705.2	GGCCATAGCTAGTGCCACCG	2.84047e-30
ATG3	4	NM_022488.4	AGGTGTAATTACCCCAGAAG	1.08453e-29
P2RY12	4	NM_022788.4	CCAACCCCAAAAATCTCTTG	1.49514e-29
DGKD	4	NM_152879.2	CTCACGGCACACATTGCAGT	3.27514e-29
TMEM80	4	NM_001042463.2	CCCGAGCTCACCTCGCCGCG	6.63861e-29
GPR143	4	NM_000273.2	AGGTACATGGTGACATAGTG	4.75637e-28
OR52M1	4	NM_001004137.1	GCACCATGCTATGACGTAGT	5.4406e-28
MANF	4	NM_006010.5	AGCCACCAAAATCATCAATG	1.83876e-27
DGKD	4	NM_152879.2	TGAGGCTGTCGATTTCGGAG	2.66935e-27
RIPK1	4	NM_003804.3	GGGAAGCGAATCCGGAAGCT	3.29548e-27
P2RY12	4	NM_022788.4	CCGGTCATACGTAAGAACGA	1.50552e-26
NR1H4	4	NM_005123.3	TGTGTACAAGTGTAAAAACG	2.268e-26
P2RY12	4	NM_022788.4	GATCGATAGTTATCAGTCCC	9.45685e-26
REM1	4	NM_014012.5	GATCTCCAAGTAGCACCACA	1.04743e-25
KLHL31	4	NM_001003760.4	CTTCAACACCTGGATACACC	1.13957e-25
LTF	4	NM_002343.4	ACGAACTCACTATTATGCCG	1.4441e-25
RBM17	4	NM_032905.4	AAGACAGACATGAAGCAAGT	2.67733e-25
UNC50	4	NM_014044.5	AATCTATGAGTACAACCCAA	3.08276e-25
ZNF165	4	NM_003447.3	GGTGAAATAATAAGCCACGA	3.70046e-25
TSSK2	4	NM_053006.4	TGGAGCGCGGGAAGTCCACA	5.04547e-25
CNIH4	4	NM_014184.3	GTAATACAGTGACAATGGTA	1.30025e-24
GPR143	4	NM_000273.2	TTTACACGGAGAACGAGAGG	1.37516e-24
BRS3	4	NM_001727.1	CACAAATAAAGGATGGAGCG	4.09188e-24
LAT	4	NM_001014989.1	TCTGCCCTTGAGGGGCCTAG	5.62392e-24
SYT9	4	NM_175733.3	CATTACTGACCGGGCCGACG	1.04923e-23
TDGF1	4	NM_003212.3	CTGTGCTGTATCCCCATGGG	2.28016e-23
RBM17	4	NM_032905.4	ATCATTACCCCATGTTAGCG	2.33548e-23
PHKG1	4	NM_001258460.1	AAGGTCATCGACGTCACCGG	3.06419e-23
FOPNL	4	NM_144600.3	GGGCATTGAAAACTTCAGCT	3.58241e-23
NR1H4	4	NM_005123.3	TAGGATGACGAGGAAATCTG	2.43366e-22
SARNP	4	NM_033082.3	AGAATACCTACCTCAGTCTG	5.52704e-22
FOPNL	4	NM_144600.3	TTTCATGAGACAATGATGGT	5.7853e-22
TRIM62	4	NM_018207.2	AGTGCTCCGTGATGCAGCGG	6.69277e-22
UNC50	4	NM_014044.5	TCATTATCGAAAACAGACGA	9.30873e-22
CACYBP	4	NM_014412.2	TTATCTGACTGATCCCATCC	1.13914e-21
SEMA6D	4	NM_153618.1	TTCATCCGGGAAATCGATGG	1.64714e-21
TRMT61A	4	NM_152307.2	CTGGGTGACTGTGCGCACCC	1.64714e-21
SMIM15	4	NM_001048249.3	TGTTGTGGAATGGGCTGCAA	3.75519e-21
CLIC4	4	NM_013943.2	TTCCTTGATACTCACTTGGG	7.66888e-21
TRO	4	NM_001039705.2	AAAATGGCCACATCTCGCGG	7.81214e-21
TSSK2	4	NM_053006.4	ATCCTGGCAACTGTCAACCA	1.33495e-20
CLIC4	4	NM_013943.2	GAAAGTTATAAATGGTGGGT	1.51225e-20
TRMT61A	4	NM_152307.2	GATGTCCAGGAAGACGGCGT	1.92462e-20
ATG3	4	NM_022488.4	AAAGCCAAAACTGATGCTGG	8.83115e-20
PHKG1	4	NM_001258460.1	TCCGAGTAATCATCCCACTC	1.11125e-19
LRRC72	4	NM_001195280.1	CAATGTTGGTTAGCTCATTG	2.1036e-19
MANF	4	NM_006010.5	GCTCCAGTGCTACTATATCG	8.02807e-19
OXSR1	4	NM_005109.2	CCAACAAGGGGTGCCAACAA	8.43323e-19
HRH1	4	NM_001098211.1	CGATACTTAAGGTACCTGAG	1.03862e-18
CAPN11	4	NM_007058.3	CCCACCCAGGTCCACTACAG	1.04453e-18
PHKG1	4	NM_001258460.1	TCAAGGTGACCTTCTCAGTG	1.42034e-18
ZNF165	4	NM_003447.3	TGGGTAATGTTCATGTACCC	6.96828e-18
HORMAD1	4	NM_032132.4	AACTCAAGCACACTTACCTG	9.0319e-18
HOXC11	4	NM_014212.3	CTACTCCTCCTGCTATGCGG	1.33138e-17
FRZB	4	NM_001463.3	CAGGGCAGGGACTTGCACAG	2.19836e-17
LAT	4	NM_001014989.1	CCGGGAAGATGGCGTCCGGT	4.04086e-17
ZNF165	4	NM_003447.3	TGTAACTTGACATTAAGTGC	4.3018e-17
NPIPA8	4	NM_001282511.1	AAAGTTTCAGCTGTGAGGTA	6.34462e-17
HIST1H3H	4	NM_003536.2	AAGCCCCATCGCTATCGGCC	2.9769e-16
APPL1	4	NM_012096.2	AGTTGTATCAAGCTATGCAT	4.74363e-16
CAPN11	4	NM_007058.3	GTCCTATGAAGCATTGTCAG	7.99917e-16
FGF20	4	NM_019851.2	GATGCTAGTACGTACCGAAG	9.97588e-16
ACER2	4	NM_001010887.2	CATCTGACCCAAGAAACTAA	2.14527e-15
KLHL31	4	NM_001003760.4	CGGATTGAACATAATTGACC	3.07035e-15
RBM17	4	NM_032905.4	AGTAGTGAAGCGCCAAAGAG	4.45782e-15
P2RY12	4	NM_022788.4	CAGAGACTACAAAATCACCC	6.43662e-15
ASB15	4	NM_001290258.1	GCAACAAGTAGACAGTTGAG	7.48804e-15
REM1	4	NM_014012.5	GTATACTCCATCGCAGACCG	1.24843e-14
DCUN1D5	4	NM_032299.3	CATATTCATAAAACCAAGCC	1.43903e-14
TMEM80	4	NM_001042463.2	GAGCGTGGCGAGGAAATACA	2.03232e-14
MANF	4	NM_006010.5	CGAACTTATAAAGTTCTGCC	4.07359e-14
UNC50	4	NM_014044.5	GGATAAAATGCAAAATGACC	4.18125e-14
C1GALT1	4	NM_020156.4	CAAACACGTCAAAGCTACTT	5.37298e-14
C1GALT1	4	NM_020156.4	TTTAAGCCTTATGTAAAGCA	7.97321e-14
BRS3	4	NM_001727.1	GCAACTCACTACCTTGCAGA	1.78593e-13
CNIH4	4	NM_014184.3	AGGATACGAAGTAGACCGAG	2.43076e-13
ATF6B	4	NM_004381.4	ATGTTCTTCCGTCAACTCTG	2.43356e-13
TRO	4	NM_001039705.2	TGACACTCAGAATCACCATG	3.54144e-13
MANF	4	NM_006010.5	TTCTCACAGATCTTCTCCAC	6.04099e-13
DOCK11	4	NM_144658.3	GAATTGCCAAAATATTACTG	6.42616e-13
ATG3	4	NM_022488.4	GTAGATACATATCACAACAC	2.54028e-12
FUT3	4	NM_001097641.1	CTGGAAGCCGGACTCAGCCA	3.77216e-12
LRRC72	4	NM_001195280.1	GAAGATCAGCTAAAGATATG	3.98232e-12
HOXC11	4	NM_014212.3	AAAAACGAAGGCTCCTACGG	4.65811e-12
HOXC11	4	NM_014212.3	GGGATAGGAGATCTGACGAG	4.88737e-12
ZNF362	4	NM_152493.2	CCACTCCAAGTCGCACACAG	5.29655e-12
TSSK2	4	NM_053006.4	GTCGTGGCAGTACTTGACGG	6.16772e-12
FRZB	4	NM_001463.3	CAGACCTTCGAACTGCTCGA	9.30875e-12
SMIM15	4	NM_001048249.3	AACGGTTGTAAGGAAGCCAT	9.30875e-12
SYT9	4	NM_175733.3	AAAAACACTTCATCAAACAC	1.02225e-11
HOXC11	4	NM_014212.3	GTTGTCGAAGAAACGGTCGA	1.38528e-11
MMP9	4	NM_004994.2	CGAACTCATGCGCCGCCACG	1.61871e-11
FUT3	4	NM_001097641.1	CAGCAGCTGAAATAGCAGTG	1.7451e-11
DGKD	4	NM_152879.2	CGTCACCGAAGACTTCAGCG	1.89599e-11
DCANP1	4	NM_130848.2	GAACAAAACCTTGCCAGCTG	2.06399e-11
TRO	4	NM_001039705.2	CTGAGGCAAGAGCCCAAATG	2.77266e-11
TLR2	4	NM_003264.3	CTTTAAACTCCATTCCCTCA	3.64726e-11
TAAR1	4	NM_138327.1	GATCACACACAGCATAGTAG	4.51023e-11
OXSR1	4	NM_005109.2	TTCTCGGAGTATCGTAGCAA	5.62748e-11
HORMAD1	4	NM_032132.4	CACCATTTCAAAAAATCCTG	6.1264e-11
TRMT61A	4	NM_152307.2	GCACCGCCACCATTGCACCA	6.18175e-11
SEMA6D	4	NM_153618.1	GAGTACCTTAGAATATGATG	6.84572e-11
LZTR1	4	NM_006767.3	CCCACGAACTCGTCGCAGGG	9.29193e-11
FGF20	4	NM_019851.2	CTGCTCCCTAAAGATGCATT	2.28737e-10
TLR2	4	NM_003264.3	TGGAAACGTTAACAATCCGG	2.33124e-10
IGDCC4	4	NM_020962.2	TTTCAGACATGCCTATCCAG	2.36169e-10
C1GALT1	4	NM_020156.4	TTCATAATGATCCTCATGCA	3.3353e-10
CAPN11	4	NM_007058.3	CCCCAAACTGCTATACCGCG	1.02298e-09
HORMAD1	4	NM_032132.4	TCCTGTATCACGTATTTGAG	1.0303e-09
UNC50	4	NM_014044.5	ACAGAGCAGAGACTATGATG	1.45343e-09
SLC6A5	4	NM_004211.3	CTTGCAAACTCAGTAGCCCG	2.50917e-09
GK2	4	NM_033214.2	ATATCCAACATAAAAGCTGT	2.60987e-09
NPIPA8	4	NM_001282511.1	AGAACGTGAGCACAGAGAAG	5.09936e-09
APPL1	4	NM_012096.2	TTTAATGAGTCAGGCCCGTG	5.76727e-09
SEMA6D	4	NM_153618.1	ATATGTAAAAACGACATGGG	5.80028e-09
CNN2	4	NM_004368.3	GAGATGCCTTCTCGTGCCGT	6.41886e-09
CNN2	4	NM_004368.3	TGAGTCCCTCGATCCAGGTG	8.17489e-09
ZNF362	4	NM_152493.2	GTGGGCATACCTTACACCTG	1.06041e-08
ATF6B	4	NM_004381.4	CTCTCCTCGGATGAACAAGG	1.50439e-08
TAAR1	4	NM_138327.1	TTTCTGGAGCTAAACTTCAA	1.72234e-08
NPIPA8	4	NM_001282511.1	ACTACTACAGATGCAAAGTA	2.02129e-08
ZNF165	4	NM_003447.3	AGGCAGGGTAAAGAGACAAT	2.02129e-08
HORMAD1	4	NM_032132.4	TCACCATCCTTAAAACCGGG	2.1916e-08
FUT3	4	NM_001097641.1	TGTCCGTAGCAGGATCAGGA	2.2176e-08
GPR137	4	NM_001170880.1	GTAGAGGTTCATAAGCGTCA	3.60247e-08
CACYBP	4	NM_014412.2	TGCAGGTGCATTTCACAGAG	4.21873e-08
CNIH4	4	NM_014184.3	TCACCGATATATATTCCAAG	4.35335e-08
MMP9	4	NM_004994.2	CCGCTATGGTTACACTCGGG	4.35626e-08
GPR143	4	NM_000273.2	CTGTATCACATCATGGCGTG	4.42997e-08
DOCK11	4	NM_144658.3	GCAGGTGAAGTAAAGCCACA	4.67667e-08
ZBTB21	4	NM_001098402.1	CAAAGTAGAAACGAAGCGCA	9.6829e-08
RIPK1	4	NM_003804.3	GGCACCGCTAAGAAGAATGG	1.07493e-07
LTF	4	NM_002343.4	CAGCCCAGAATCTATCCTCG	1.19207e-07
DCUN1D5	4	NM_032299.3	ACCTACCCTTGCAAAATCAA	1.22208e-07
USP14	4	NM_005151.3	TACAGGATGCTAATGAATGT	1.3988e-07
MMP9	4	NM_004994.2	ACTACTCGGAAGACTTGCCG	1.75836e-07
DCUN1D5	4	NM_032299.3	CCACTTATTAGTCTAGCAGG	2.62356e-07
KLHL31	4	NM_001003760.4	AGGCGAACAAGAATCCGAGG	3.50313e-07
TRIM62	4	NM_018207.2	AGAAGAAGCAGAGAAGCGCG	3.54454e-07
DCANP1	4	NM_130848.2	ATACAGAACTCGAGAAGCCA	3.71039e-07
ZBTB21	4	NM_001098402.1	CTGATCATTAAGTTAAGGCG	3.99204e-07
GPR137	4	NM_001170880.1	TCCCGAGTACTTACAAGCCT	5.8263e-07
USP14	4	NM_005151.3	TCATGTAACAAGTGTTACCA	5.8263e-07
BRS3	4	NM_001727.1	CACCCTGAACATACCTACTG	6.9735e-07
TMEM80	4	NM_001042463.2	GAAACAGCAGAGCAAGATCG	1.70065e-06
CNN2	4	NM_004368.3	TCACCCAGGCCAAGACTAAG	1.74745e-06
TDGF1	4	NM_003212.3	AAGGCCAGGTATCCCCGAGA	2.72722e-06
SERPIND1	4	NM_000185.3	TGAAAGCGAACTTGGCGTTG	3.30454e-06
FOXE3	4	NM_012186.2	CAAAGCGTTCGGTGATGAAG	3.58036e-06
ZNF362	4	NM_152493.2	GGCCCCCCCAAGTCCGAACG	5.05834e-06
NR1H4	4	NM_005123.3	TGCATTATAGTGGTATCCAG	5.1725e-06
HIRA	4	NM_003325.3	ATGTCTGAAACGGCCGCTGG	6.51525e-06
HIRA	4	NM_003325.3	TGTGTGCGGTGGTCAAACAG	1.04489e-05
FOPNL	4	NM_144600.3	GGACACCTTGGAAAAAAAGG	1.27869e-05
FRZB	4	NM_001463.3	CTAGTAACGGAAACTGTAGA	1.4518e-05
HRH1	4	NM_001098211.1	TGTATGCCGTACGGAGTGAG	1.4677e-05
GK2	4	NM_033214.2	ACTACTTAGTCATCACAAAG	1.62838e-05
TAAR1	4	NM_138327.1	ATGAATGAGCCAATTTGTTG	2.09354e-05
ASB15	4	NM_001290258.1	CCCAGAGCTATGACGATGAG	2.0956e-05
LTF	4	NM_002343.4	ATTCACACTTCGTGCCACAA	2.11275e-05
LZTR1	4	NM_006767.3	TTACTCAGGGGGTTACACTG	3.51249e-05
OR52M1	4	NM_001004137.1	CAATGTAGAGAACACCCCGG	4.33852e-05
ADAM2	4	NM_001464.4	GACCTCCCTGAATATTGCAA	4.40299e-05
TMEM80	4	NM_001042463.2	AGAGGCTGCCGGGATCGCGA	6.44042e-05
REM1	4	NM_014012.5	TTCAGAAGACCAATCATCTG	7.29547e-05
ATF6B	4	NM_004381.4	CTCCACAGAGCCATCCAGCG	7.87036e-05
PNMA3	4	NM_013364.5	GTTGTGTAAAGCCTATCAGG	8.35799e-05
CNN2	4	NM_004368.3	ACTCACCCGGTTCTTGACCT	8.81782e-05
DGKD	4	NM_152879.2	TGCACTTGGCGCTCACAGGT	0.000152622
SYT9	4	NM_175733.3	AACCAGAGTTATATAAGCAG	0.000162474
REM1	4	NM_014012.5	GGTGTCCACGACCACCAGTG	0.000163543
TSSK2	4	NM_053006.4	GGCACTTGATGAACTCGAGG	0.000221613
SERPIND1	4	NM_000185.3	ACTCACATCAGAGTCTGTCG	0.000226046
ACER2	4	NM_001010887.2	TATCGCCGAGTTCTACAACA	0.000253265
TAAR1	4	NM_138327.1	ATAATTCTGACCACACTCGT	0.000293148
HMGCL	4	NM_000191.2	AGTCAGCCAATATTTCTGTG	0.000311781
SLC6A5	4	NM_004211.3	CACGGACGTGATTCCATCCG	0.000358213
FGF20	4	NM_019851.2	ACTGGTCAGTATTAGAGGTG	0.000477128
ADAM2	4	NM_001464.4	CTTTAAATTACAAAGCGTAG	0.000506945
LTF	4	NM_002343.4	AGCTGCGCAAGTGTAACCAG	0.000543486
BRS3	4	NM_001727.1	TTGGAGGGCTGTCGCTCAAG	0.000549164
LZTR1	4	NM_006767.3	CCGACAAGATCAAATACCCA	0.000565511
CACYBP	4	NM_014412.2	TGTGGTTGCTCCCATTACAA	0.000586565
HRH1	4	NM_001098211.1	GTCACCATCCCAAACCCCCA	0.000592728
ACER2	4	NM_001010887.2	ATTCAGGGGTAGGTTCAAGG	0.000629298
DCUN1D5	4	NM_032299.3	GCAGCAGTAGCGGAAGACGG	0.000645273
DCANP1	4	NM_130848.2	GAGGGTAGAGACCCTCACTG	0.000744866
ADAM2	4	NM_001464.4	ATGTGTGATGCAAACTATGC	0.000772381
OR52M1	4	NM_001004137.1	CTTGACATGTGGCGACAGCA	0.00081499
FOPNL	4	NM_144600.3	TGGTCAACCTGTAGTTCCGT	0.000961693
PNMA3	4	NM_013364.5	CATCAAAGGCCAGTGCACCT	0.00132738
MMP9	4	NM_004994.2	AGGTCGAGTACTCCTTACCC	0.00133145
NR1H4	4	NM_005123.3	AATGGCAACCAATCATGTAC	0.00136794
ZNF362	4	NM_152493.2	CTCAGAAGTGCTCACAGACG	0.00148746
HIST1H3H	4	NM_003536.2	GGAGCTCTGGAAGCGCAAGT	0.00152362
LRRC72	4	NM_001195280.1	CTTATGGCTTCATCATAACA	0.00210668
CTDSP2	4	NM_005730.3	TGTGCTCAAGAGGCCTTATG	0.00212509
IGDCC4	4	NM_020962.2	TATCGAGTACGGATTTCGGC	0.00227112
IGDCC4	4	NM_020962.2	CTACAAACTATATTGGCGGG	0.00269454
SMIM15	4	NM_001048249.3	ACAGCACTTGCTAGGAACAG	0.00280363
HIRA	4	NM_003325.3	GAGCCTAGCCATCATGACCG	0.00343909
ASB15	4	NM_001290258.1	TTTGGCGGATGATGGGGCGT	0.00367025
GPR137	4	NM_001170880.1	ATTGTACCAGTCGTAATCGA	0.00398665
RIPK1	4	NM_003804.3	CCATGCGGCTGCCATAAAGA	0.00422558
CTDSP2	4	NM_005730.3	TATGCACAAGGGTTTCATCG	0.00438944
OXSR1	4	NM_005109.2	AATTGAATTGGCTACAGGGG	0.00456697
TRIM62	4	NM_018207.2	TCGGGAAGTCTTCATATGTG	0.0046785
ASB15	4	NM_001290258.1	TACACCGAGCTGCCTATGAG	0.00494441
TDGF1	4	NM_003212.3	ATTTCTAAAGTCTTTGAACT	0.00847769
CACYBP	4	NM_014412.2	GAACTGTATCAGTCTTGACC	0.0085035
APPL1	4	NM_012096.2	AATTATGTCAAACTGTATTG	0.00891723
PNMA3	4	NM_013364.5	AAAACCCCGTAACTCAGATG	0.0100476
DCANP1	4	NM_130848.2	TGGAGTTGCAGAGTCCCCTG	0.0107947
SYT9	4	NM_175733.3	ACCACAGGCAGTGACCACAA	0.0107964
OXSR1	4	NM_005109.2	TGAGAAATGTCAAACTAGCA	0.0110462
ZBTB21	4	NM_001098402.1	GTGACGCGGATGATGTCCGA	0.0130072
SARNP	4	NM_033082.3	CATTGAGCTCCCTGTCAAAG	0.0133286
FOXE3	4	NM_012186.2	GCTCCTGCGAGCGGCGACGG	0.0143117
CAPN11	4	NM_007058.3	AATGGAGCAACCCATGAGGG	0.0144278
TRMT61A	4	NM_152307.2	TGGAGTAGAGGATCTGCGTG	0.0162874
APPL1	4	NM_012096.2	GTTCTGTGTCAGTGTTCGCA	0.0174971
SARNP	4	NM_033082.3	GCAAATGAAGAAGATGTACT	0.018138
SLC6A5	4	NM_004211.3	GCCAATAAGACATTTGTCAG	0.0190137
PNMA3	4	NM_013364.5	CCTGAAACGAGTCTTAAGTG	0.0195471
LRRC72	4	NM_001195280.1	TACAGGTTATATTGGCACAA	0.0232183
USP14	4	NM_005151.3	TCAGCGCAGTATATTACTGC	0.0239131
USP14	4	NM_005151.3	GCCTGCCAGACAGAAAGTTA	0.024212
TDGF1	4	NM_003212.3	GCCATGATCCAAATCACACT	0.0246938
HIST1H3H	4	NM_003536.2	ATGGGGCTTCTTGACACCGC	0.0254019
LZTR1	4	NM_006767.3	ACGTAGCCATTGTCACAGCG	0.0299744
FGF20	4	NM_019851.2	CGGCAGCTCTATTGCCGCAC	0.0306529
ATG3	4	NM_022488.4	TGTTTGCACCGCTTATAGCA	0.0324233
HMGCL	4	NM_000191.2	CACACCAATGGTGTCCCCCA	0.0346092
TRIM62	4	NM_018207.2	GCGTTGAGGATGGCGTCCAG	0.0354472
RIPK1	4	NM_003804.3	TGGAAAAGGCGTGATACACA	0.0396926
SARNP	4	NM_033082.3	AAGCAAGAATGTCTTGCTCG	0.0400099
FOXE3	4	NM_012186.2	CGAACATGTCTGCGGCCGCG	0.0417672
SEMA6D	4	NM_153618.1	AGAACGCCACATATAAAGCG	0.0438217
CNIH4	4	NM_014184.3	AGATACATTATGGTGCCGAG	0.0474539
