# Supplementary material for: The O-glycosyltransferase C1GALT1 promotes EWSR1::FLI1 expression and is a therapeutic target for Ewing sarcoma
Source: Nat Commun. 2025 Feb 2;16:1267. doi: 10.1038/s41467-025-56632-0 (PMC11788431; doi:10.1038/s41467-025-56632-0)
Supplement: Supplementary file 5 — Supplementary Data 3 [file 41467_2025_56632_MOESM5_ESM.xlsx]

## Sheet: Sheet1
Primers
	Primer name	Forward primer sequence (5' --> 3')	Reverse primer sequence (5' --> 3')
Cloning	FLI1 C-term	CGACGGCGCGCCGCAATTCCTCCTGG	CATCGCTAGCGTACGTGGGTGTTAGG
RT-PCR	FLI1 3’UTR	CGACCTCGAGATTTTCACCCAACTGG	CATCGCGGCCGCAAGCGATTGATTCG
	FLI1 Ex9 tdTomato	GTGACAAATAGAGGTGGGAAGC	CACCTTGAAGCGCATGAACT
NGS	PCR1	ACACTCTTTCCCTACACGACGCTCTTCCGATCTCGTGATGGCTTTATATATCTTGTGGAAAGGACG (unsorted; barcode sequence is underlined)	GTGACTGGAGTTCAGACGTGTGCTCTTCCGATCTACTGACGGGCACCGGAGCCAATTCC
		ACACTCTTTCCCTACACGACGCTCTTCCGATCTACATCGGGCTTTATATATCTTGTGGAAAGGACG (sorted; barcode sequence is underlined)
	PCR2	AATGATACGGCGACCACCGAGATCTACACTCTTTCCCTACACGACGCTCTTCCGATCT	CAAGCAGAAGACGGCATACGAGATGTGACTGGAGTTCAGACGTGTGCTCTTCCGATCT
qRT-PCR	Gene name	Forward primer sequence (5' --> 3')	Reverse primer sequence (5' --> 3')
	ATF6B	GAGTCATCGCGTCTCTCCAC	GGCCTCAGAGTTGACGGAAG
	C1GALT1	TCATGCAAGGCATTCAGATG	ATGGGTTCTTCAGGGTCGTA
	C1GALT1C1	ATGAGCATCATCACCTACAAGC	CAGCCCAAAGACTCACATCTTT
	CDKN1A	AGGTGGACCTGGAGACTCTCAG	TCCTCTTGGAGAAGATCAGCCG
	DOCK11	CTGCCCAAATGAAGGAGCAT	AGAGCTGCTACATGGACATA
	EWSR1	ATGGGTCGCATGGGAGGC	GCCTTACACTGGTTGCACTCTGT
	EWSR1::FLI1	AGTTACCCACCCCAAACTGGATC	GCAGCTCCAGGAGGAATTGC
	EWSR1::ERG	TCCAAGTCAATATAGCCAACAGAG	CTGTGGAAGGAGATGGTTGAG
	FOSL2	CAGCGGCTCTCCTGCGCA	GGTGATCACTGTGGGCTGCAC
	FOXO1	TGGTCAAGAGCGTGCCCTACT	CCCGCTCTTGCCACCCTCTG
	FUT3	GCTGGAAACTGCAGCAGGAATC	TCAGGTGAACCAAGCCGCT
	GAPDH	TGCACCACCAACTGCTTAGC	GGCATGGACTGTGGTCATGAG
	GLI1	CAGCTACATCAACTCCGGCCAATAGGG	TGCTGCGGCGTTCAAGAGAGACTG
	GLI2	AGCAGCAGCAACTGTCTGAGTGA	GACCTTGCTGCGCTTGTGAA
	GRK5	GACCACACAGACGACGACTTC	CGTTCAGCTCCTTAAAGCATTC
	H3C10	TTCAGCGTCTGGTGCGTGAGAT	CAGGTTGGTGTCCTCAAAGAGC
	HIRA	CGGTGGTCAAACAGTGGGAT	ATAGAGACACACCGCCACTG
	HMGCL	TCTGGGCCAAGATGGCAGCAATG	CTGAGGCAGCTCCAAAGATGACT
	LAT	CAGACCTGCTCCCCATCCCA	TCAGGAAGCACCACCAGGTAGCCTG
	NROB1	CTTCTGTACCGCTGCTGCTT	GCAGACCACCTGTGGACTCTT
	PTCH1	ACCAGAATGGGTCCACGACAA	AAAGTCTGAGGTGTCCCGCAAG
	SMO	GGCTGCTGAGTGAGAAG	CTGGTTGAAGAAGTCGTAGAAG
	VRK1	CCAACGAGCTGCAAAACC	TGTCATGTAGACCAGACCCCC
	ZBTB21	TGCCCTGAATGAGGAGCG	TAAACTCTGAAAGTATTCGCTGCTG
	FLAG-SMO	GCCGGCGATGCGGATCC	TGTCTTGAGTACCTACGTCTGAG
ChIP (EWSR1::FLI1)	Location	Forward primer sequence (5' --> 3')	Reverse primer sequence (5' --> 3')
	P1	GTGTGCACGGCTCCTTGGTAT	CCTGGCCTGTATCCTTTGCCTG
	P2	CTCCACCTCGACCGTTACCG	GCGCGCTCTGCAGTGAGTAC
	P3	CTGAATCCATTCCGCGCACAC	GGACCCGGACTAGAACAACTGC
	I2	GCAGCTACAGTGCTTACACCG	TCCTTCGCACTCCCACTGT
	Gene desert	CATCCCTGGACTGATTGTCA	GGTTGGCCAGGTACATGTTT
shRNAs
	Gene/shRNA	Oligo ID	Sequence (5' --> 3')
	ATF6B	V3LHS_319349	ACCAGGGTGATTCACATCA
	ATF6B-2	V3LHS_319348	TCCTCAGATGTCCAGACCA
	C1GALT1	TRCN0000035411	CCCAGCCTAATGTTCTTCATA
	C1GALT1-2	TRCN0000035409	GCGTTGTAACAAAGTGTTGTT
	C1GALT1C1	TRCN0000034990	CCCACTACGTTTGCTATCATT
	C1GALT1C1-2	TRCN0000034991	CCTTAGGGCATTTGGGCATAT
	C1galt1(Mouse)	TRCN0000110365	CGTGTCTTGATACAGTAATAT
	DOCK11	TRCN0000123018	GCTACATACAACAGGGAATTT
	DOCK11-2	TRCN0000123016	CCAGGCTACTTGAATCTGAAT
	EWSR1	V3LHS_641854	ACAGCCAAGCTCCAAGTCA
	FLI1	TRCN0000005322	CGTCATGTTCTGGTTTGAGAT
	FUT3	TRCN0000035864	GCGCTGGATCTGGTTCAACTT
	FUT3-2	TRCN0000035865	CGCACTGCTATTTCAGCTGCT
	HIRA	TRCN0000020514	GCAGTGACGATTGAGCCATTT
	HIRA-2	TRCN0000020515	CGTGGATAACACTGTCGTCAT
	HMGCL	TRCN0000078273	GCCAAGGAAGTAGTCATCTTT
	HMGCL-2	TRCN0000078276	CTGATAGACATGCTTTCTGAA
	H3C10	TRCN0000106785	CCCATCGCTATCGGCCTGGTA
	H3C10-2	TRCN0000106788	GCAGGACTTCAAGACCGACTT
	LAT	TRCN0000029734	CCTCAGATAGTTTGTATCCAA
	LAT-2	TRCN0000029731	GCAAAGCCAGAACTATCACAT
	Smo (Mouse)	TRCN0000026245	CTCGGGCAAGACATCCTATTT
	SMO	TRCN0000014364	GTGGAGAAGATCAACCTGTTT
	ZBTB21	TRCN0000019987	CGCTTGTGACATCTGTCACAA
	ZBTB21-2	TRCN0000019988	CCTTTCTGACTAACATCGTTT
