# Supplementary material for: The O-glycosyltransferase C1GALT1 promotes EWSR1::FLI1 expression and is a therapeutic target for Ewing sarcoma
Source: Nat Commun. 2025 Feb 2;16:1267. doi: 10.1038/s41467-025-56632-0 (PMC11788431; doi:10.1038/s41467-025-56632-0)
Supplement: Supplementary file 8 — Source Data [file 41467_2025_56632_MOESM8_ESM.xlsx]

## Sheet: Figure 1
Figure 1b
	Gene symbol	n.gRNAs	ID	gRNA	count.sortedB.vs.count.unsorted.p.value	count.unsorted.count	count.sortedB.count	gene	count.sortedB.total	count.unsorted.total	count.sortedB.vs.count.unsorted.odds.ratio	count.sortedB.vs.count.unsorted.BH.adjusted.p.value
	ATF6B	4	NM_004381.4	ATGTTCTTCCGTCAACTCTG	4.38222e-14	234	90	ATF6B:NM_004381.4:ATGTTCTTCCGTCAACTCTG	1455322	10483144	2.77062	2.43356e-13
	ATF6B	4	NM_004381.4	CTCTCCTCGGATGAACAAGG	4.73097e-09	81	39	ATF6B:NM_004381.4:CTCTCCTCGGATGAACAAGG	1455322	10483144	3.46804	1.50439e-08
	ATF6B	4	NM_004381.4	GATCGGCAGGAGTTCCCATG	1.91491e-43	145	125	ATF6B:NM_004381.4:GATCGGCAGGAGTTCCCATG	1455322	10483144	6.2102	1.07757e-41
	ATF6B	4	NM_004381.4	CTCCACAGAGCCATCCAGCG	4.05546e-05	305	74	ATF6B:NM_004381.4:CTCCACAGAGCCATCCAGCG	1455322	10483144	1.74772	7.87036e-05
	C1GALT1	4	NM_020156.4	TTTAAGCCTTATGTAAAGCA	1.3667e-14	30	33	C1GALT1:NM_020156.4:TTTAAGCCTTATGTAAAGCA	1455322	10483144	7.92375	7.97321e-14
	C1GALT1	4	NM_020156.4	TTCATAATGATCCTCATGCA	8.68509e-11	96	47	C1GALT1:NM_020156.4:TTCATAATGATCCTCATGCA	1455322	10483144	3.52708	3.3353e-10
	C1GALT1	4	NM_020156.4	TCATACTAGACAATTTGAGG	3.33648e-69	40	113	C1GALT1:NM_020156.4:TCATACTAGACAATTTGAGG	1455322	10483144	20.3504	7.89874e-67
	C1GALT1	4	NM_020156.4	CAAACACGTCAAAGCTACTT	9.04652e-15	68	47	C1GALT1:NM_020156.4:CAAACACGTCAAAGCTACTT	1455322	10483144	4.979	5.37298e-14
	DOCK11	4	NM_144658.3	GCATACCGAATAGTCACATG	2.11668e-49	98	116	DOCK11:NM_144658.3:GCATACCGAATAGTCACATG	1455322	10483144	8.52681	1.69553e-47
	DOCK11	4	NM_144658.3	AGCATTTCACGGACAGATGG	6.91992e-39	328	174	DOCK11:NM_144658.3:AGCATTTCACGGACAGATGG	1455322	10483144	3.82167	2.93942e-37
	DOCK11	4	NM_144658.3	GCAGGTGAAGTAAAGCCACA	1.55834e-08	104	44	DOCK11:NM_144658.3:GCAGGTGAAGTAAAGCCACA	1455322	10483144	3.04763	4.67667e-08
	DOCK11	4	NM_144658.3	GAATTGCCAAAATATTACTG	1.2266e-13	292	102	DOCK11:NM_144658.3:GAATTGCCAAAATATTACTG	1455322	10483144	2.51621	6.42616e-13
	FUT3	4	NM_001097641.1	GGTGTACCCACAGGCAGACA	6.87615e-60	130	146	FUT3:NM_001097641.1:GGTGTACCCACAGGCAGACA	1455322	10483144	8.09051	9.608e-58
	FUT3	4	NM_001097641.1	TGTCCGTAGCAGGATCAGGA	7.11526e-09	164	59	FUT3:NM_001097641.1:TGTCCGTAGCAGGATCAGGA	1455322	10483144	2.59156	2.2176e-08
	FUT3	4	NM_001097641.1	CAGCAGCTGAAATAGCAGTG	3.90145e-12	223	82	FUT3:NM_001097641.1:CAGCAGCTGAAATAGCAGTG	1455322	10483144	2.64885	1.7451e-11
	FUT3	4	NM_001097641.1	CTGGAAGCCGGACTCAGCCA	7.84159e-13	214	82	FUT3:NM_001097641.1:CTGGAAGCCGGACTCAGCCA	1455322	10483144	2.76025	3.77216e-12
	HIRA	4	NM_003325.3	GAGCCTAGCCATCATGACCG	0.0022749	185	44	HIRA:NM_003325.3:GAGCCTAGCCATCATGACCG	1455322	10483144	1.71324	0.00343909
	HIRA	4	NM_003325.3	GGGTTGACATGGGACCCTGT	1.27639e-56	176	159	HIRA:NM_003325.3:GGGTTGACATGGGACCCTGT	1455322	10483144	6.50694	1.5013e-54
	HIRA	4	NM_003325.3	ATGTCTGAAACGGCCGCTGG	2.89468e-06	119	41	HIRA:NM_003325.3:ATGTCTGAAACGGCCGCTGG	1455322	10483144	2.48179	6.51525e-06
	HIRA	4	NM_003325.3	TGTGTGCGGTGGTCAAACAG	4.75342e-06	126	42	HIRA:NM_003325.3:TGTGTGCGGTGGTCAAACAG	1455322	10483144	2.40114	1.04489e-05
	H3C10	4	NM_003536.2	GGAGCTCTGGAAGCGCAAGT	0.000958166	241	56	HIST1H3H:NM_003536.2:GGAGCTCTGGAAGCGCAAGT	1455322	10483144	1.67382	0.00152362
	H3C10	4	NM_003536.2	TCTGGTAGCGGCGAATCTCG	5.34367e-83	38	129	HIST1H3H:NM_003536.2:TCTGGTAGCGGCGAATCTCG	1455322	10483144	24.4652	2.63064e-80
	H3C10	4	NM_003536.2	AAGCCCCATCGCTATCGGCC	3.87291e-17	363	129	HIST1H3H:NM_003536.2:AAGCCCCATCGCTATCGGCC	1455322	10483144	2.56016	2.9769e-16
	H3C10	4	NM_003536.2	ATGGGGCTTCTTGACACCGC	0.0193678	78	20	HIST1H3H:NM_003536.2:ATGGGGCTTCTTGACACCGC	1455322	10483144	1.847	0.0254019
	HMGCL	4	NM_000191.2	CACACCAATGGTGTCCCCCA	0.0265696	438	80	HMGCL:NM_000191.2:CACACCAATGGTGTCCCCCA	1455322	10483144	1.31569	0.0346092
	HMGCL	4	NM_000191.2	CACCTCAGCTACTTTAGCTG	4.73252e-32	379	172	HMGCL:NM_000191.2:CACCTCAGCTACTTTAGCTG	1455322	10483144	3.26922	1.26047e-30
	HMGCL	4	NM_000191.2	TGGTAAAGTGCCCATAGATG	1.60453e-38	356	181	HMGCL:NM_000191.2:TGGTAAAGTGCCCATAGATG	1455322	10483144	3.66282	6.64479e-37
	HMGCL	4	NM_000191.2	AGTCAGCCAATATTTCTGTG	0.000176593	216	55	HMGCL:NM_000191.2:AGTCAGCCAATATTTCTGTG	1455322	10483144	1.83421	0.000311781
	LAT	4	NM_001014989.1	TCTGCCCTTGAGGGGCCTAG	3.55202e-25	9	36	LAT:NM_001014989.1:TCTGCCCTTGAGGGGCCTAG	1455322	10483144	28.8012	5.62392e-24
	LAT	4	NM_001014989.1	TTTACCAGTTTGTATCCAAG	2.68962e-38	36	70	LAT:NM_001014989.1:TTTACCAGTTTGTATCCAAG	1455322	10483144	14.0071	1.09614e-36
	LAT	4	NM_001014989.1	GTGGCGAGCTACGAGAACGA	3.08218e-56	38	95	LAT:NM_001014989.1:GTGGCGAGCTACGAGAACGA	1455322	10483144	18.0082	3.5522e-54
	LAT	4	NM_001014989.1	CCGGGAAGATGGCGTCCGGT	4.82222e-18	19	33	LAT:NM_001014989.1:CCGGGAAGATGGCGTCCGGT	1455322	10483144	12.5113	4.04086e-17
	ZBTB21	4	NM_001098402.1	CAAAGTAGAAACGAAGCGCA	3.37031e-08	81	37	ZBTB21:NM_001098402.1:CAAAGTAGAAACGAAGCGCA	1455322	10483144	3.29035	9.6829e-08
	ZBTB21	4	NM_001098402.1	CGGTGTCCAGTGATGCACCA	2.08307e-65	131	155	ZBTB21:NM_001098402.1:CGGTGTCCAGTGATGCACCA	1455322	10483144	8.52364	3.96029e-63
	ZBTB21	4	NM_001098402.1	GTGACGCGGATGATGTCCGA	0.00940826	260	54	ZBTB21:NM_001098402.1:GTGACGCGGATGATGTCCGA	1455322	10483144	1.49608	0.0130072
	ZBTB21	4	NM_001098402.1	CTGATCATTAAGTTAAGGCG	1.50325e-07	195	62	ZBTB21:NM_001098402.1:CTGATCATTAAGTTAAGGCG	1455322	10483144	2.2902	3.99204e-07
Figure 1c
Figure 1d
		NS	EWSR1	H3C10	C1GALT1	ZBTB21	FUT3	HIRA	LAT	DOCK11	ATF6B	HMGCL
	Replicate 1	1	0.205121	0.433501	0.311123	0.415933	0.311002	0.305121	0.48501	0.511123	0.415933	0.311002
	Replicate 2	1	0.241	0.319	0.32	0.479	0.321	0.341	0.419	0.49	0.479	0.321
	Replicate 3	1	0.301	0.42	0.331	0.371	0.331	0.401	0.520023	0.431	0.421	0.331

## Sheet: Figure 2
Figure 2a
Figure 2b
		GRK5				NROB1				VRK1					CDKN1A				FOSL2				FOXO1
		NS	EWSR1	C1GALT1-1	C1GALT1-2	NS	EWSR1	C1GALT1-1	C1GALT1-2	NS	EWSR1	C1GALT1-1	C1GALT1-2		NS	EWSR1	C1GALT1-1	C1GALT1-2	NS	EWSR1	C1GALT1-1	C1GALT1-2	NS	EWSR1	C1GALT1-1	C1GALT1-2
	Replicate 1	1	0.232143	0.389372	0.377545	1	0.308474	0.320987	0.437265	1	0.323432	0.403783	0.457977		1	2.90024	2.70929	2.83876	1	2.92303	2.65029	4.16897	1	3.28097	2.80099	3.30864
	Replicate 2	1	0.308474	0.412398	0.507653	1	0.238749	0.399208	0.402655	1	0.202937	0.309388	0.402764		1	3.2802	2.90284	3.04367	1	3.25	2.65084	4	1	3.3	2.70001	3.0643
	Replicate 3	1	0.330919	0.408375	0.408765	1	0.232143	0.35034	0.452754	1	0.298383	0.35	0.424765		1	2.85	2.60382	3.0188	1	3.02839	2.5	3.99086	1	3.00016	2.90001	2.96863
Figure 2d
						0 nM	20 nM	40 nM	60 nM	80 nM	100 nM
					Replicate 1	1	0.757003	0.692796	0.546415	0.465718	0.303099
					Replicate 2	1	0.700652	0.676487	0.579631	0.491106	0.309756
					Replicate 3	1	0.732513	0.68342	0.574947	0.448868	0.346966
Figure 2e
		GRK5		NROB1		VRK1		CDKN1A		FOSL2		FOXO1
		DMSO	ITZ	DMSO	ITZ	DMSO	ITZ	DMSO	ITZ	DMSO	ITZ	DMSO	ITZ
	Replicate 1	1	0.232143	1	0.308474	1	0.323432	1	2.90024	1	2.92303	1	3.28097
	Replicate 2	1	0.308474	1	0.238749	1	0.202937	1	3.2802	1	3.25	1	3.3
	Replicate 3	1	0.330919	1	0.232143	1	0.298383	1	2.85	1	2.82839	1	3.00016
	Replicate 4	1	0.2612	1	0.2765	1	0.3314	1	3.3899	1	3.523	1	3.675

## Sheet: Figure 3
Figure 3b
					Control	SMO-1	SMO-2
				Replicate 1	1	0.20001	0.337
				Replicate 2	1	0.29274	0.388736
				Replicate 3	1	0.205923	0.302345
Figure 3c
					Control	GLI1-1	GLI1-2
				Replicate 1	1	0.321012	0.256738
				Replicate 2	1	0.290001	0.305421
				Replicate 3	1	0.389	0.2064
Figure 3d
					Control	GLI2-1	GLI2-2
				Replicate 1	1	0.3401	0.3211
				Replicate 2	1	0.3322	0.2801
				Replicate 3	1	0.3851	0.3582
Figure 3e
					0 µM	2.5 µM	5.0 µM	7.5 µM
				Replicate 1	1	0.701234	0.502359	0.345903
				Replicate 2	1	0.70123	0.442449	0.302449
				Replicate 3	1	0.690023	0.502302	0.393939
Figure 3f
					0 µM	5.0 µM	7.5 µM	10.0 µM
				Replicate 1	1	0.763827	0.6073	0.407636
				Replicate 2	1	0.736428	0.683023	0.307374
				Replicate 3	1	0.680364	0.532099	0.328377
Figure 3g
					0 µM	2.5 µM	5.0 µM	7.5 µM	10.0 µM
				Replicate 1	1	1.74012	2.40123	3.60236	5.3459
				Replicate 2	1	1.58637	2.50123	3.68424	5.30245
				Replicate 3	1	1.50609	2.60002	3.7023	5.49394
Figure 3i
		GLI1											GLI2
		GD		P1		P2		P3		I2			GD		P1		P2		P3		I2
		IgG	GLI1	IgG	GLI1	IgG	GLI1	IgG	GLI1	IgG	GLI1		IgG	GLI1	IgG	GLI1	IgG	GLI1	IgG	GLI1	IgG	GLI1
	Replicate 1	0.067	0.059	0.031	5.855	0.072	5.422	0.069	6.012	0.046	5.363		0.019	0.076	0.01	4.878	0.013	5.311	0.032	6.203	0.013	4.84
	Replicate 2	0.072	0.072	0.071	4.959	0.025	6.263	0.032	4.75	0.014	5.755		0.043	0.038	0.011	5.704	0.018	4.965	0.019	5.727	0.019	5.007
	Replicate 3	0.044	0.088	0.082	5.422	0.04	5.176	0.027	5.344	0.007	4.924		0.029	0.099	0.009	5.552	0.02	5.116	0.015	4.917	0.015	5.474
Figure 3j
		Parental	Clone 1	Clone 2
	Replicate 1	1	0.350985	0.367284
	Replicate 2	1	0.308266	0.420976
	Replicate 3	1	0.296527	0.409873

## Sheet: Figure 4
Figure 4a
					SMO			GLI1
					NS	C1GALT1-1	C1GALT1-2	NS	C1GALT1-1	C1GALT1-2
				Replicate 1	1	0.220801	0.350981	1	0.320909	0.350321
				Replicate 2	1	0.250001	0.27	1	0.220732	0.372663
				Replicate 3	1	0.27	0.320295	1	0.200909	0.358653
Figure 4b
					SMO		GLI1
					DMSO	ITZ	DMSO	ITZ
				Replicate 1	1	0.405009	1	0.350981
				Replicate 2	1	0.433001	1	0.27
				Replicate 3	1	0.421009	1	0.320295
				Replicate 4	1	0.3672	1	0.36213
Figure 4c
		NS	C1GALT1	SMO
	Replicate 1	1	0.334087	0.318578
	Replicate 2	0.942649	0.365976	0.337069
	Replicate 3	1.01874	0.35382	0.235205
Figure 4d
		GLI1																GLI2
		GD			P1			P2			P3			I2				GD			P1			P2			P3			I2
		NS	C1GALT1-1	C1GALT1-2	NS	C1GALT1-1	C1GALT1-2	NS	C1GALT1-1	C1GALT1-2	NS	C1GALT1-1	C1GALT1-2	NS	C1GALT1-1	C1GALT1-2		NS	C1GALT1-1	C1GALT1-2	NS	C1GALT1-1	C1GALT1-2	NS	C1GALT1-1	C1GALT1-2	NS	C1GALT1-1	C1GALT1-2	NS	C1GALT1-1	C1GALT1-2
	Replicate 1	0.087	0.08	0.055	4.836	0.268	0.904	5.066	0.397	0.88	4.557	0.528	0.85	4.734	0.266	0.948		0.099	0.065	0.123	5.003	0.462	1.069	4.828	0.337	1.087	5.003	0.448	0.963	4.78	0.302	1.123
	Replicate 2	0.05	0.122	0.074	4.489	0.357	0.824	5.396	0.356	0.988	4.99	0.411	1.048	4.362	0.388	0.757		0.062	0.087	0.073	4.685	0.534	1.047	5.141	0.532	1.13	4.557	0.4	1.25	4.272	0.49	1.034
	Replicate 3	0.091	0.077	0.013	5.007	0.211	0.843	4.747	0.502	1.076	5.281	0.438	1.238	4.21	0.313	0.743		0.094	0.073	0.065	5.059	0.397	0.924	4.938	0.383	1.174	4.611	0.389	1.029	4.579	0.458	1.137
Figure 4e
		GLI1											GLI2
		GD		P1		P2		P3		I2			GD		P1		P2		P3		I2
		DMSO	ITZ	DMSO	ITZ	DMSO	ITZ	DMSO	ITZ	DMSO	ITZ		DMSO	ITZ	DMSO	ITZ	DMSO	ITZ	DMSO	ITZ	DMSO	ITZ
	Replicate 1	0.063	0.078	4.801	1.701	3.811	1.015	5.337	1.785	5.714	1.434		0.074	0.09	6.466	2.173	5.824	1.02	6.021	1.255	4.675	1.237
	Replicate 2	0.049	0.056	4.925	1.906	4.606	1.289	5.023	1.888	5.09	1.851		0.152	0.066	5.475	1.8	6.377	1.457	5.502	1.648	6.075	1.03
	Replicate 3	0.041	0.091	5.668	1.836	4.278	1.464	4.17	1.914	4.563	1.77		0.093	0.088	6.13	1.989	6.778	1.229	6.194	1.318	5.035	1.441
	Replicate 4	0.187	0.108	4.564	1.986	4.215	1.374	4.341	2.121	5.123	1.534		0.123	0.091	5.152	2.192	5.216	1.572	5.761	1.512	5.431	1.385
	Replicate 5	0.092	0.213	5.132	1.673	3.986	1.412	4.763	1.523	4.262	1.921		0.143	0.113	4.813	2.237	5.124	1.452	5.812	1.4698	5.672	1.401
Figure 4f
					Smo				Gli1
					DMSO	SAG	Vector	C1GALT1	DMSO	SAG	Vector	C1GALT1
				Replicate 1	1	3.125	1	3.81091	1	3.75951	1	4.67981
				Replicate 2	1	3.89097	1	4.20985	1	3.60987	1	4.30909
				Replicate 3	1	3.59901	1	4.3024	1	3.37001	1	4.12009
Figure 4g
		Vector	C1GALT1	SMO
	Replicate 1	1	2.96981	4.42308
	Replicate 2	0.881207	4.44832	5.40757
	Replicate 3	0.88778	4.02751	5.25676

## Sheet: Figure 5
Figure 5a
Figure 5b
Figure 5c
Figure 5d
							DMSO					ITZ
							0 h	3 h	6 h	9 h	12 h	0 h	3 h	6 h	9 h	12 h
						Replicate 1	100	102.933	109.24	106.251	101.784	100	83.7915	57.353	33.9465	0
						Replicate 2	100	83.661	82.088	90.546	91.209	100	49.883	23.035	0.05	0
Figure 5e
Figure 5f
Figure 5g
Figure 5h

## Sheet: Figure 6
Figure 6a
		NS	EWSR1	C1GALT1	SMO
	Replicate 1	400	23	65	100
	Replicate 2	370	20	55	110
	Replicate 3	385	25	60	105
Figure 6b
		NS								C1GALT1								SMO								EWSR1
		Day 3	Day 6	Day 9	Day 12	Day 15	Day 18	Day 21	Day 24	Day 3	Day 6	Day 9	Day 12	Day 15	Day 18	Day 21	Day 24	Day 3	Day 6	Day 9	Day 12	Day 15	Day 18	Day 21	Day 24	Day 3	Day 6	Day 9	Day 12	Day 15	Day 18	Day 21	Day 24
	Mouse 1	35.75	95.234	230.01	442.32	655.012	1290.01	1532.73	1900.1	0	30.23	65.23	111.22	170.665	201	260.02	315	0	60.32	143.2	201.6	278.665	321.3	379.02	459	0	20	48.34	83.87	120.92	150.3	160.2	178.1
	Mouse 2	45.34	100	340.2	640.92	989.32	1200.32	1551	2000.01	0	39	72.89	100.98	188.86	290	364.1	401.234	0	53.34	67.11	110.98	190.86	295	378.3	431.234	0	18	34.3	65.6	90.9	100.3	120.3	100.234
	Mouse 3	53.86	110.12	290.02	520.2	910.24	1385.09	1700.91	2090.09	0	40.37	91.66	115	204.98	260	313.1	368.083	0	47.44	60.23	135.4	209.98	303	390.121	479.083	0	16.5	55.87	75.89	113.34	144.98	155.001	140.083
	Mouse 4	39.4	110.72	250.33	455.523	700.432	1234.23	1603.22	1934	0	29.6	68.4	103	193.22	276	313.5	353.2	0	43.5	76.4	130.3	213.22	296.32	370.14	415	0	21.6	43.5	63.87	100.92	130.665	153.2	160
	Mouse 5	34	85.09	200.12	389.23	670	980.28	1210.98	1640.4	0	18.5	77	92.32	117.23	195.34	250.1	298	0	50.23	90.3	168.61	222.33	301.98	393.4	445	0	29.1	55.7	70.36	109	130.86	141	113.1
	Mouse 6	47.8	152.33	301	550.23	900	1309.23	1550.45	1890	0	22.3	89.1	98.5	121.4	153.6	190.22	266	0	48.23	98.32	201.54	310.11	389.3	468.7	515	0	32.4	49.5	88.6	127.34	189.1	180.1	170.4
Figure 6d
		Vector	EWSR1::FLI1
		NS	NS	C1GALT1	SMO
	Replicate 1	25	310	130	180
	Replicate 2	14	340	123	200
	Replicate 3	15	320	100	195
Figure 6e
		Vector	C1GALT1	SMO
	Replicate 1	25	337	290
	Replicate 2	30	325	260
	Replicate 3	25	350	250
Figure 6f
		Vector						C1GALT1						SMO						C1GALT1/SMO shRNA
		Day 5	Day 10	Day 15	Day 20	Day 25	Day 30	Day 5	Day 10	Day 15	Day 20	Day 25	Day 30	Day 5	Day 10	Day 15	Day 20	Day 25	Day 30	Day 5	Day 10	Day 15	Day 20	Day 25	Day 30
	Mouse 1	0	0	0	0	0	0	35.32	55.23	185.45	598.75	933.54	1605.5	25.22	45	120	354	621	1232.2	0	0	0	25.82	78.98	150.32
	Mouse 2	0	0	0	0	0	0	50.2	100.34	463.16	894.23	1110	1800	31.2	70	200	485	663	1294.23	0	0	0	28.03	64.34	212.74
	Mouse 3	0	0	0	0	0	0	40.36	80.66	220.12	521	801.09	1555	30	46	136	338	739	1431.32	0	0	20.34	35	100.34	303.32
	Mouse 4	0	0	0	0	0	0	30.232	100	423.23	723.23	1040.02	1710.23	33.4	90.56	200.45	590.33	800.1	1500.09	0	0	23.44	44	90.12	190.12
	Mouse 5	0	0	0	0	0	0	35.093	230.233	550.32	843.28	1190.03	1830.43	55	170.2	334.1	610.2	980.25	1390	0	0	30.3	65.83	145.94	310.12

## Sheet: Figure 7
Figure 7a
		0 nM	20 nM	40 nM	60 nM	80 nM	100 nM
	Replicate 1	100	88.958	63.6	41.372	31.768	25.768
	Replicate 2	100.612	80.366	64.1	38.516	32.55	26.625
	Replicate 3	99.339	78.019	58.808	48.286	34.426	22.426
Figure 7b
Figure 7c
		Vector						C1GALT1						EWSR1::FLI1
		0 nM	20 nM	40 nM	60 nM	80 nM	100 nM	0 nM	20 nM	40 nM	60 nM	80 nM	100 nM	0 nM	20 nM	40 nM	60 nM	80 nM	100 nM
	Replicate 1	1.03564	0.859579	0.635997	0.41372	0.291768	0.25768	1	1	0.949	1.03	0.846	0.818	0.96764	0.968958	1.0066	0.98372	0.887177	0.83768
	Replicate 2	1.01	0.80366	0.68	0.38516	0.32628	0.30628	1.02	1.02	1.07	0.977	0.918	0.856	1.0101	0.98366	0.9	0.94516	0.932628	0.868745
	Replicate 3	0.960002	0.780185	0.58808	0.48286	0.36426	0.20426	1.01	1.11	1.04	0.96	0.923	0.83345	1.0401	1.08019	0.98808	0.88286	0.823343	0.89
Figure 7d
		Vehicle							ITZ							ITZ+vector							ITZ+EWSR1::FLI1
		Day 0	Day 3	Day 6	Day 9	Day 12	Day 15	Day 18	Day 0	Day 3	Day 6	Day 9	Day 12	Day 15	Day 18	Day 0	Day 3	Day 6	Day 9	Day 12	Day 15	Day 18	Day 0	Day 3	Day 6	Day 9	Day 12	Day 15	Day 18
	Mouse 1	132.665	248.227	500.68	937.95	1274.95	1679.5	2000.95	110.55	152.665	279.5	270.06	251.88	230.087	200.98	100.032	122.234	280.23	370.06	381.88	370.087	290.98	120.55	290.665	490.543	850.06	1120.88	1503.88	1880.88
	Mouse 2	94.98	166.68	400.77	633.98	1100.98	1525.83	1950.34	94.4	153.86	288.66	439.12	410.5	350.09	300.09	105.34	133.03	298.22	439.12	410.5	350.09	300.09	100.4	200.86	388.66	740.12	1180.5	1580.83	1638.9
	Mouse 3	110.55	217.7	468.25	851.12	1234.12	1617.12	2000.12	102.9	253	355.66	515.201	600.23	543.98	421.98	110.76	243.99	375.06	615.201	600.23	543.98	421.98	97.9	195	390.66	695.201	1080.23	1480.23	1859.23
	Mouse 4	100.23	202.452	597.563	789.452	1452.67	1767.78	1903.67	87.673	134.761	300.671	378.981	567.672	456.681	358.879	100.625	156.912	389.726	543.13	571.871	689.717	451.89	104.671	194.682	298.635	636.726	992.612	1336.63	1762.73
	Mouse 5	96.862	131.32	241.432	563.243	1088.87	1490.67	1899.83	104.112	145.632	279.672	573.671	453.421	479.623	468.681	110.276	178.823	389.102	457.717	589.02	478.918	489.618	95.688	153.623	304.526	567.625	1071.92	1409.62	1693.73
	Mouse 6	89.674	178.432	378.981	678.324	1079.56	1356.24	1969.94	97.431	244.781	345.452	444.342	523.66	480.467	357.762	91.723	199.726	442.716	687.801	768.682	590.817	622.627	88.782	189.682	336.912	546.193	925.512	1423.72	1773.2
Figure 7e
		NS shRNA+vehicle						NS shRNA+ITZ						C1GALT1 shRNA+vehicle							C1GALT1 shRNA+ITZ
		Day 6	Day 9	Day 12	Day 15	Day 18	Day 21	Day 6	Day 9	Day 12	Day 15	Day 18	Day 21	Day 6	Day 9	Day 12	Day 15	Day 18	Day 21	Day 24	Day 6	Day 9	Day 12	Day 15	Day 18	Day 21	Day 24
	Mouse 1	123.231	231.01	441.33	678.032	1189.01	1682.32	141.234	267.113	289.782	378.032	562.872	785.45	0	98.091	236.226	176.24	218.91	348.32	318.88	0	107.32	298.12	167.879	314.381	122.183	178.32
	Mouse 2	112.562	265.32	671.19	879.341	1345.21	1987.78	78.234	165.768	355.465	456.987	654.346	564.564	0	89.761	341.12	312.221	314.98	489.98	356.762	0	112.678	239.013	331.781	211.897	249.673	189.769
	Mouse 3	123.431	267.321	567.234	1090.34	1505.08	1923.32	109.987	546.89	342.879	198.765	453.872	564.547	0	83.891	299.98	287.34	325.342	298.23	456.87	0	78.32	233.82	279.124	329.32	151.001	326.731
	Mouse 4	119.322	244.333	530.343	862.23	1287.01	1767	140.564	275.986	356.113	453.098	361.876	675.432	0	102.221	180.122	166.341	402.32	768.321	765.398	0	131.234	167.123	411.32	333.145	456.391	353.326
	Mouse 5	123.871	256.263	657.19	885.381	1178.61	1690.02	123.23	276.874	311.652	451.456	389.234	189.982	0	87.891	321.982	321.232	274.32	278.32	487.897	0	121.98	174.557	211.44	176.489	367.234	230.331
	Mouse 6	120.231	248.387	478.98	987.65	1478.54	1875.35	97.982	177.663	243.98	451.789	365.987	329.293	0	97.782	196.98	387.763	398.433	398.981	298.221	0	145.136	177.98	356.188	456.253	562.177	667.234

## Sheet: Supp Figure 1
Supp Figure 1b
Supp Figure 1d
		NS	EWSR1	FLI1
	Replicate 1	1	0.3616	0.329
	Replicate 2	1	0.3103	0.293
	Replicate 3	1	0.38	0.35
Supp Figure 1e

## Sheet: Supp Figure 2
Supp Figure 2a
		EWSR1		ATF6B			C1GALT1			DOCK11			FUT3			H3C10			HIRA			HMGCL1			LAT			ZBTB21
		NS	EWSR1	NS	ATF6B-1	ATF6B-2	NS	C1GALT1-1	C1GALT1-2	NS	DOCK11-1	DOCK11-2	NS	FUT3-1	FUT3-2	NS	H3C10-1	H3C10-2	NS	HIRA-1	HIRA-2	NS	HMGCL1-1	HMGCL1-2	NS	LAT-1	LAT-2	NS	ZBTB21-1	ZBTB21-2
	Replicate 1	1	0.202753	1	0.320882	0.482099	1	0.220277	0.208878	1	0.399821	0.35289	1	0.339873	0.432	1	0.409276	0.350872	1	0.46871	0.345654	1	0.501099	0.249873	1	0.450001	0.345098	1	0.440028	0.403879
	Replicate 2	1	0.250273	1	0.289887	0.381099	1	0.257727	0.180871	1	0.330987	0.278999	1	0.360723	0.346091	1	0.389377	0.469872	1	0.435872	0.301761	1	0.425999	0.235908	1	0.380882	0.37211	1	0.370863	0.502988
	Replicate 3	1	0.180299	1	0.395089	0.453099	1	0.280817	0.289977	1	0.440982	0.24	1	0.25	0.290012	1	0.459987	0.420099	1	0.403087	0.292	1	0.465	0.309823	1	0.408723	0.4	1	0.46723	0.453782
Supp Figure 2b
Supp Figure 2c
		NS	EWSR1	H3C10-2	C1GALT1-2	ZBTB21-2	FUT3-2	HIRA-2	LAT-2	DOCK11-2	ATF6B-2	HMGCL-2
	Replicate 1	1	0.205121	0.557209	0.351123	0.401725	0.311002	0.328751	0.42501	0.411123	0.502787	0.387631
	Replicate 2	1	0.241	0.42319	0.290918	0.42982	0.291938	0.330928	0.390828	0.409873	0.530928	0.408274
	Replicate 3	1	0.2601	0.390876	0.301823	0.350287	0.32109	0.350983	0.420023	0.358167	0.402765	0.430872

## Sheet: Supp Figure 3
Supp Figure 3a
Supp Figure 3b
		NS	C1GALT1C1-1	C1GALT1C1-2
	Replicate 1	1	0.26021	0.141
	Replicate 2	1	0.290013	0.205421
	Replicate 3	1	0.370345	0.25023
Supp Figure 3d
Supp Figure 3f
Supp Figure 3g

[truncated: 9 more sheets: Supp Figure 4, Supp Figure 5, Supp Figure 6, Supp Figure 7, Supp Figure 8, Supp Figure 9, Supp Figure 10, Supp Figure 11, Supp Figure 12]
